# Supplementary material for: The origins and spread of domestic horses from the Western Eurasian steppes
Source: Nature. 2021 Oct 20;598(7882):634–40. doi: 10.1038/s41586-021-04018-9 (PMC8550961; doi:10.1038/s41586-021-04018-9)
Supplement: Supplementary file 5 — Table1 provides details on archeological contexts and DNA data. Table 2 presents the results of genetic continuity tests, while Table 3 summarizes the best ancestry profiles identified with qpAdm. [file 41586_2021_4018_MOESM5_ESM.xlsx]

## Sheet: SI Table 1
Table S1. Panel of ancient horses included in this study. Archaeological contexts and samples include latitude, longitude, country of origin, age, sex (as inferred genetically) and sequencing information. A complement of ten modern genomes were added to represent modern DNA variation and provide two outgroups (the domestic donkey (Renaud et al. 2018; Sci Adv), and the African wild ass, E. african…
									IntCal20 calibrated date BCE/CE (95.4%)									Newly Generated (HiSeq4000+NovaSeq)				Previously Generated HiSeq4000 sequences@				Pre-Trimming & Rescaling				Post-Trimming & Rescaling
SampleName	GPS Coordinates	Site	Country	OrientAGraph & qpAdm	Context	UCIAMS	14C (uncal BP)	±	From	To	AgeEstimate	AgeEstimate (BP)	Sex	Publication	#Extracts	#TotalLibraries	#NewLibraries	#CollapsedReads	#PairReads	#TotalReads		#CollapsedReads	#PairReads	#TotalReads		mtDNAcov	nucDNAcov	RawErrorRate		nucDNAcov	ErrorRate
Holotype_Mon_1870	-	Museum specimen	N/A	Holotype	museum specimen, date of death: 1870 CE	-	-	-	-	-	1870 CE	80	M	Der Sarkissian et al. (2015)	-	-	-	-	-	-		-	-	-		118.96	2.21784	0.002859		0.319513	0.000578
Paratype_Mon_1899	-	Museum specimen	-	Paratype	museum specimen. date of death = 1,899 CE	-	-	-	-	-	1899 CE	51	F	Der Sarkissian et al. (2015)	-	-	-	-	-	-		-	-	-		716.692	8.58661	0.000732		2.9546	0.000425
Tarpan_Ukr_1868	-	Museum specimen	-	TARP	museum specimen, date of death = 1,868 CE	-	-	-	-	-	1868 CE	82	M	this study	1	4	4	292370796	204254276	496625072		-	-	-		348.664	2.63885	0.000539		1.76592	0.00028
SAGS27_Ira_m1102	35.773 N, 49.938 E	Sagzabad	Iran	DOM2	settlement, Late Bronze/Iron Age	190001	2900	15	-1191	-1012	1102	3052	M	this study	1	4	4	420561558	169090368	589651926		-	-	-		80.1635	2.45472	0.001136		1.44193	0.000305
SV19x18_Tun_m581	35.873429 N, 8.78621 E	Althiburos	Tunisia	DOM2	settlement, Iron Age Middle Numidian period	224889	2445	20	-750	-412	581	2531	M	this study	1	4	4	157256814	33287790	190544604		-	-	-		582.013	1.6759	0.001343		1.00946	0.000581
SV19x19_Tun_m643	35.873429 N, 8.78621 E	Althiburos	Tunisia	DOM2	settlement, Iron Age Middle Numidian period	224890	2480	20	-767	-519	643	2593	M	this study	1	3	3	108270891	27483384	135754275		-	-	-		161.938	1.16439	0.001094		0.55531	0.00045
SV19x22_Tun_m660	35.873429 N, 8.78621 E	Althiburos	Tunisia	DOM2	settlement, Iron Age Middle Numidian period	224891	2505	20	-775	-544	660	2610	M	this study	1	3	3	85623786	15966052	101589838		-	-	-		135.476	0.730916	0.001138		0.416066	0.000516
Fen4_Chi_m800	36.840667 N, 101.958472 E	Fengtai	China	DOM2	settlement, Iron Age	182701	2625	15	-811	-788	800	2750	M	this study + Fages et al. (2019)	1	4	3	254081588	55730442	309812030		23955209	3205148	27160357		664.79	6.37009	0.000805		4.20249	0.000388
Hasanlu1140_Ira_m663	37.004486 N, 45.458817 E	Tepe Hasanlu	Iran	DOM2	fortified settlement, Iron Age	182697	2515	15	-775	-550	663	2613	F	this study + Fages et al. (2019)	1	5	2	636989324	294552098	931541422		139161079	30202532	169363611		549.826	3.44732	0.000906		1.80149	0.000289
Hasanlu2327_Ira_m768	37.004486 N, 45.458817 E	Tepe Hasanlu	Iran	DOM2	fortified settlement, Iron Age (*5)	-	-	-	-	-	768	2718	M	this study	1	4	4	131679122	41688494	173367616		-	-	-		203.458	1.30173	0.001203		0.724523	0.000381
Hasanlu2405_Ira_m868	37.004486 N, 45.458817 E	Tepe Hasanlu	Iran	DOM2	fortified settlement, Iron Age	182690	2730	15	-910	-825	868	2818	M	this study + Gaunitz et al. (2018)	1	6	3	190976616	130090458	321067074		150734367	23876480	174610847		284.334	4.12108	0.00076		2.63061	0.000382
Hasanlu3394_Ira_m790	37.004486 N, 45.458817 E	Tepe Hasanlu	Iran	DOM2	fortified settlement, Iron Age	182692	2595	20	-805	-774	790	2740	M	this study + Fages et al. (2019)	1	5	2	860337013	207243304	1067580317		124211821	16947380	141159201		572.858	5.18977	0.000795		2.77166	0.000272
Hasanlu3398_Ira_m768	37.004486 N, 45.458817 E	Tepe Hasanlu	Iran	DOM2	fortified settlement, Iron Age (*5)	-	-	-	-	-	768	2718	F	this study	1	4	4	137051510	17027876	154079386		-	-	-		178.852	1.68145	0.00074		1.08112	0.000206
Hasanlu3461_Ira_m913	37.004486 N, 45.458817 E	Tepe Hasanlu	Iran	DOM2	fortified settlement, Iron Age	182694	2775	15	-986	-839	913	2863	F	this study + Fages et al. (2019)	1	6	3	485783817	67412532	553196349		173231209	15084286	188315495		388.734	9.06716	0.000934		5.55807	0.000344
Hasanlu368_Ira_m878	37.004486 N, 45.458817 E	Tepe Hasanlu	Iran	DOM2	fortified settlement, Iron Age	182693	2745	20	-928	-827	878	2828	M	this study + Fages et al. (2019)	1	7	4	997874458	407633774	1405508232		122381320	44209274	166590594		505.841	3.60667	0.000823		1.76251	0.000328
HasanluV31E_Ira_m768	37.004486 N, 45.458817 E	Tepe Hasanlu	Iran	DOM2	fortified settlement, Iron Age (*5)	-	-	-	-	-	768	2718	M	this study	1	3	3	172890130	6844486	179734616		-	-	-		135.015	3.26041	0.000678		1.98502	0.000189
KSK16232_Tur_m6319	37.847803 N, 34.611841 E	Köşk Höyük	Turkey	NEO-ANA	settlement, Neolithic	199646	7455	25	-6396	-6241	6319	8269	M	this study	1	5	5	1393554040	588768910	1982322950		-	-	-		117.446	8.19585	0.000916		4.61823	0.000316
AC7970_Tur_m290	38.411227 N, 33.835694 E	Acemhoyuk	Turkey	DOM2	settlement, Iron Age	199632	2225	20	-378	-202	290	2240	M	this study	1	4	4	355377381	259742926	615120307		-	-	-		268.777	1.40327	0.001019		0.674116	0.000502
AC8811_Tur_m2125	38.411227 N, 33.835694 E	Acemhoyuk	Turkey	DOM2	settlement, Bronze Age	199300	3745	15	-2205	-2044	2125	4075	F	this study	1	4	4	253624557	47720858	301345415		-	-	-		109.436	5.03263	0.000984		2.95353	0.000443
AC9016_Tur_m1900	38.411227 N, 33.835694 E	Acemhoyuk	Turkey	DOM2	settlement, Bronze Age, ~1,900 BCE	-	-	-	-	-	1900	3850	M	this study	1	6	6	429180744	216939898	646120642		-	-	-		125.52	1.76362	0.00104		0.938414	0.000475
18ELTu18_Spa_m588	38.949334 N, -6.064916 E	El Turuñuelo	Spain	DOM2	sacrificial level in settlement, Iron Age Tartessos Culture	208899	2460	15	-753	-423	588	2538	M	this study	1	3	3	134327799	29203846	163531645		-	-	-		47.4391	1.42921	0.000836		0.889415	0.000254
Spain38_Spa_m2040	39.024444 N, -2.028056 E	El Acequión	Spain	IBE	settlement, Bronze Age	190009	3650	15	-2129	-1951	2040	3990	F	Fages et al. (2019)	1	3	0	-	-	-		119873160	27576408	147449568		359.802	0.779682	0.001204		0.428797	0.000347
Spain39_Spa_m1968	39.024444 N, -2.028056 E	El Acequión	Spain	IBE	settlement, Bronze Age	190010	3620	20	-2035	-1900	1968	3918	M	Fages et al. (2019)	1	4	0	-	-	-		967053735	228529014	1195582749		179.484	3.10751	0.001234		1.53532	0.000619
Zam9_Por_m2559	39.0744 N, -9.2857 E	Zambujal	Portugal	IBE	fortified settlement, Eneolithic Bell Beaker Culture	199281	4050	15	-2628	-2490	2559	4509	M	this study	1	4	4	410251650	29621606	439873256		-	-	-		29.049	2.25642	0.001129		1.27767	0.00031
CD1819_Tur_m1299	39.676776 N, 35.1436 E	Çadır Höyük	Turkey	DOM2	settlement, Late Bronze Age Hittite Empire/Culture	199641	3025	20	-1386	-1212	1299	3249	M	this study	1	4	4	177688006	34147776	211835782		-	-	-		389.779	3.01744	0.000773		1.959	0.000349
CD2017_Tur_m4532	39.676776 N, 35.1436 E	Çadır Höyük	Turkey	NEO-ANA	settlement, Middle Eneolithic	229411	5700	25	-4607	-4456	4532	6482	F	this study	1	4	4	186192199	34365936	220558135		-	-	-		25.5942	0.22911	0.000903		0.131382	0.000276
CD5203_Tur_m985	39.676776 N, 35.1436 E	Çadır Höyük	Turkey	DOM2	settlement, Early Iron Age	199643	2835	20	-1051	-919	985	2935	F	this study	1	4	4	273045660	62233050	335278710		-	-	-		191.411	3.0066	0.000925		1.88447	0.000228
CFo02_Spa_m5180	40.42019 N, -0.12547 E	Cova Fosca	Spain	IBE	settlement, Early Neolithic	229416	6220	25	-5299	-5060	5180	7130	F	this study	1	4	4	232581994	74635968	307217962		-	-	-		142.879	1.12024	0.000984		0.585093	0.000189
TP4_Geo_m1578	41.467 N, 46.017 E	Tachti Perda	Georgia	DOM2	settlement, Late Bronze Age	182702	3320	15	-1620	-1535	1578	3528	M	this study + Gaunitz et al. (2018)	1	8	6	1594127223	1099708690	2693835913		44689675	25829496	70519171		276.194	10.1411	0.001065		6.49128	0.000742
UE2275x2_Spa_m2758	41.552778 N, 1.039444 E	Cantorella	Spain	IBE	settlement, Final Neolithic/Eneolithic	190006	4165	20	-2879	-2636	2758	4708	F	Fages et al. (2019)	1	4	0	-	-	-		722309449	89622174	811931623		158.741	5.00511	0.001508		2.50344	0.000485
Fetusx9m_Spa_m475	41.57 N, 0.95 E	Els Vilars	Spain	DOM2	fortified settlement, 500-450 BCE	-	-	-	-	-	475	2425	M	this study	1	4	4	653962092	19789052	673751144		-	-	-		583.607	10.2729	0.000941		6.37065	0.000211
UE11080x2_Spa_m664	41.57 N, 0.95 E	Els Vilars	Spain	DOM2	fortified settlement, 700-550 BCE	190007	2520	15	-776	-552	664	2614	F	this study	1	3	3	264248241	3843938	268092179		-	-	-		485.069	3.76365	0.00146		2.31633	0.000261
UE13045_Spa_m738	41.57 N, 0.95 E	Els Vilars	Spain	DOM2	fortified settlement, 750-725 BCE	-	-	-	-	-	738	2688	M	this study	1	1	1	39941447	8324740	48266187		-	-	-		6.35321	0.172279	0.001141		0.106853	0.000566
UE4618_Spa_m655	41.57 N, 0.95 E	Els Vilars	Spain	DOM2	fortified settlement, 700-550 BCE	190011	2490	15	-765	-544	655	2605	F	Fages et al. (2019)	1	4	0	-	-	-		177627253	83029458	260656711		296.13	5.1226	0.000891		3.24178	0.000493
UE172_Spa_m317	41.7075 N, 1.54222 E	Sigarra	Spain	DOM2	settlement, Ancient Iberian (pre-Roman occupation)	190012	2290	15	-400	-234	317	2267	F	this study	1	3	3	243026108	12553028	255579136		-	-	-		104.055	3.71453	0.001111		2.416	0.000392
Kan22_Tur_m2386	41.721357 N, 27.225306 E	Kirklareli-Kanligecit	Turkey	Kan22	settlement, Early Bronze Age	199247	3905	15	-2466	-2306	2386	4336	M	this study	1	5	5	1252124037	469098988	1721223025		-	-	-		645.493	4.01667	0.001077		2.47705	0.000385
Tarquinia3298_Ita_m657	42.249167 N, 11.756111 E	Tarquinia	Italy	DOM2	monumental complex, Iron Age Etruscan Culture	229408	2495	20	-771	-543	657	2607	M	this study	1	4	4	361962266	12572102	374534368		-	-	-		278.771	6.19348	0.001011		3.99273	0.000254
UE10287_Fra_m617	43.3667 N, 3.4167 E	La Monédière	France	DOM2	Phoceaen town, 5th-6th centuries BCE	190023	2465	15	-755	-478	617	2567	M	this study	1	4	4	1101370541	45083836	1146454377		-	-	-		347.203	14.2812	0.001145		8.67595	0.000311
BZNK169x1_Rus_m871	43.79028 N, 42.7278 E	Ullu	Russia	DOM2	cemetery, Iron Age Late Scythian period	229413	2735	25	-926	-816	871	2821	M	this study	1	4	4	57447359	6551732	63999091		-	-	-		442.835	1.28802	0.00115		0.804628	0.000443
Pie13_Rom_m4425	44.067779 N, 26.156737 E	Pietrele	Romania	ENEO-ROM	settlement, Gumelnița Culture	218288	5600	30	-4494	-4355	4425	6375	F	this study	2	6	6	674246366	106599678	780846044		-	-	-		611.776	2.98005	0.000976		1.41435	0.000412
ROCAS09_Rom_m4297	44.12731 N, 26.4696 E	Căscioarele	Romania	ENEO-ROM	settlement, Gumelnița Culture	199654	5435	20	-4342	-4251	4297	6247	M	this study	1	7	7	1628183793	179099846	1807283639		-	-	-		121.044	1.46858	0.001433		0.778904	0.000375
ROCAS10_Rom_m4309	44.12731 N, 26.4696 E	Căscioarele	Romania	ENEO-ROM	settlement, Gumelnița Culture	199267	5475	20	-4357	-4261	4309	6259	F	this study	1	4	4	868860007	84465432	953325439		-	-	-		170.379	2.37815	0.001188		1.35692	0.000277
ROCAS12_Rom_m3795	44.12731 N, 26.4696 E	Căscioarele	Romania	ENEO-ROM	settlement, Eneolithic Cernavoda Culture	199656	4995	20	-3932	-3658	3795	5745	M	this study	1	4	4	273207292	9808792	283016084		-	-	-		49.1513	3.20269	0.001055		1.93821	0.000269
Gral1_Fra_m16101	44.499039 N, 1.692232 E	Igue du Gral	France	LP-SFR	natural trap cave, Palaeolithic	218229	14730	50	-16263	-15938	16101	18051	M	this study	1	3	3	248367994	55975926	304343920		-	-	-		92.7836	2.20873	0.00103		1.33649	0.000392
Gral10_Fra_m18924	44.499039 N, 1.692232 E	Igue du Gral	France	LP-SFR	natural trap cave, Palaeolithic (*3)	-	-	-	-	-	18924	20874	F	this study	1	3	3	328368979	80839518	409208497		-	-	-		105.503	2.1196	0.001148		1.24817	0.00033
Gral13_Fra_m16500	44.499039 N, 1.692232 E	Igue du Gral	France	LP-SFR	natural trap cave, Palaeolithic	218230	15120	60	-16699	-16301	16500	18450	F	this study	1	3	3	468062599	68573016	536635615		-	-	-		239.438	5.17246	0.001097		3.14087	0.000332
Gral14_Fra_m21655	44.499039 N, 1.692232 E	Igue du Gral	France	LP-SFR	natural trap cave, Palaeolithic	218231	19660	90	-21909	-21401	21655	23605	M	this study	1	3	3	291942877	31126506	323069383		-	-	-		182.705	3.54071	0.001272		2.12897	0.000258
Gral2_Fra_m18924	44.499039 N, 1.692232 E	Igue du Gral	France	LP-SFR	natural trap cave, Palaeolithic (*3)	-	-	-	-	-	18924	20874	F	this study	1	3	3	195829252	10167572	205996824		-	-	-		103.36	2.95156	0.001399		1.81661	0.000295
Gral3_Fra_m18924	44.499039 N, 1.692232 E	Igue du Gral	France	LP-SFR	natural trap cave, Palaeolithic (*3)	-	-	-	-	-	18924	20874	F	this study	1	3	3	184098122	66474438	250572560		-	-	-		61.0548	1.69641	0.001061		1.02154	0.000393
Gral4_Fra_m18924	44.499039 N, 1.692232 E	Igue du Gral	France	LP-SFR	natural trap cave, Palaeolithic (*3)	-	-	-	-	-	18924	20874	F	this study	1	3	3	231992138	30038894	262031032		-	-	-		101.295	2.82316	0.001174		1.64118	0.000287
Gral5_Fra_m18924	44.499039 N, 1.692232 E	Igue du Gral	France	LP-SFR	natural trap cave, Palaeolithic (*3)	-	-	-	-	-	18924	20874	F	this study	1	3	3	259445402	31631066	291076468		-	-	-		67.1513	1.84153	0.001368		1.08304	0.000251
Gral6_Fra_m18924	44.499039 N, 1.692232 E	Igue du Gral	France	LP-SFR	natural trap cave, Palaeolithic (*3)	-	-	-	-	-	18924	20874	M	this study	1	3	3	385097851	92673194	477771045		-	-	-		131.51	3.52319	0.00124		2.16063	0.000398
Gral7_Fra_m19670	44.499039 N, 1.692232 E	Igue du Gral	France	LP-SFR	natural trap cave, Palaeolithic	218232	17770	70	-19941	-19398	19670	21620	M	this study	1	3	3	221254616	11972782	233227398		-	-	-		175.978	3.95322	0.000962		2.48661	0.000311
Gral8_Fra_m18924	44.499039 N, 1.692232 E	Igue du Gral	France	LP-SFR	natural trap cave, Palaeolithic (*3)	-	-	-	-	-	18924	20874	F	this study	1	3	3	347544077	65440784	412984861		-	-	-		59.4107	2.05141	0.001081		1.14919	0.000304
Gral9_Fra_m18924	44.499039 N, 1.692232 E	Igue du Gral	France	LP-SFR	natural trap cave, Palaeolithic (*3)	-	-	-	-	-	18924	20874	M	this study	1	3	3	572686825	92704638	665391463		-	-	-		171.698	3.72733	0.001099		2.22138	0.000256
Gar3_Rom_m1539	44.86699 N, 22.007939 E	Gârbovăț	Romania	DOM2	settlement, Bronze Age Noua Culture	182707	3270	20	-1612	-1465	1539	3489	M	this study + Gaunitz et al. (2018)	1	4	0	639910057	266587472	906497529		99265655	34652440	133918095		254.214	7.06324	0.001052		3.6716	0.000493
BZNK1002x4_Rus_m3450	45.69 N, 43.262 E	Aygurskiy 2	Russia	C-PONT	cemetery, Bronze Age Steppe Maykop Culture	218225	4695	20	-3526	-3373	3450	5400	M	this study	2	8	8	536999018	84433962	621432980		-	-	-		1996.69	2.05988	0.000826		1.28422	0.000276
RONPC06_Rom_m34801	45.807945 N, 22.812173 E	Nandru Peștera Curată	Romania	RONPC06	Cave, Upper Palaeolithic	199236	32260	330	-35532	-34069	34801	36751	M	this study	1	4	4	1805631161	855738798	2661369959		-	-	-		301.91	2.63951	0.00099		1.55124	0.00025
CAR05_Hun_m2458	46.362 N, 17.731 E	Kaposújlak-Várdomb	Hungary	HUNG	fortified settlement, Early Bronze Age Somogyvár-Vinkovci Culture	-	3954	29	-2571	-2344	2458	4408	M	this study	1	4	4	516948771	59439034	576387805		-	-	-		308.452	3.86493	0.001031		2.2418	0.00027
M17x127_Mon_m658	46.4 N, 100.68 E	Bor Shoroonii	Mongolia	DOM2	burial site, Late Bronze Age Deer Stone Complex	190020	2500	15	-771	-545	658	2608	M	this study	1	3	3	113656962	23489894	137146856		-	-	-		84.7464	2.45492	0.000802		1.65828	0.000255
Ukr11_Ukr_m4185	46.86888889 N, 35.43305556 E	Semenovka 1	Ukraine	Ukr11	settlement, Eneolithic Dereivka Culture	224904	5340	20	-4315	-4054	4185	6135	F	this study	2	8	8	469587215	125917394	595504609		-	-	-		16.6113	0.266937	0.000974		0.144683	0.000378
M17x199_Mon_m865	46.94125 N, 98.595817 E	Morin Mort	Mongolia	DOM2	burial site, Iron Age Deer Stone Complex	190019	2725	15	-907	-822	865	2815	F	this study	1	4	4	42314678	10835992	53150670		-	-	-		37.576	1.26018	0.000777		0.847696	0.000198
Duk2_Hun_m2059	46.961906 N, 18.935523 E	Dunaújváros-Kosziderpadlás	Hungary	HUNG	settlement, Middle Bronze Age	182706	3680	20	-2140	-1977	2059	4009	M	this study + Gaunitz et al. (2018)	1	10	6	1697154877	1229274652	2926429529		142074959	68221752	210296711		294.05	4.74724	0.000692		2.86025	0.000334
KZ2019x1a_Kaz_m293	47.237169 N, 84.542033 E	Shilikty 5	Kazakhstan	DOM2	cemetery, 4th century BCE	223205	2235	15	-380	-206	293	2243	M	this study	1	2	2	156275352	28929998	185205350		-	-	-		149.866	3.85805	0.000798		2.44634	0.000282
GVA9010_Mon_m1057	47.750843 N, 101.369458 E	Tatsyn Ereg	Mongolia	DOM2	burial site, Bronze Age Deer Stone Complex (*4)	-	-	-	-	-	1057	3007	M	this study	1	1	1	21579662	2488414	24068076		-	-	-		3.34793	0.104975	0.001448		0.0639888	0.000425
GVA9035_Mon_m1024	47.750843 N, 101.369458 E	Tatsyn Ereg	Mongolia	DOM2	burial site, Bronze Age Deer Stone Complex	-	2860	25	-1117	-931	1024	2974	F	this study	1	4	4	800392170	127023012	927415182		-	-	-		371.086	9.15197	0.001142		5.7651	0.000362
GVA9036_Mon_m1013	47.750843 N, 101.369458 E	Tatsyn Ereg	Mongolia	DOM2	burial site, Bronze Age Deer Stone Complex	-	2840	25	-1108	-917	1013	2963	M	this study	1	4	4	332897141	17967208	350864349		-	-	-		126.648	4.6428	0.001226		2.90446	0.000325
GVA9037_Mon_m1013	47.750843 N, 101.369458 E	Tatsyn Ereg	Mongolia	DOM2	burial site, Bronze Age Deer Stone Complex	-	2840	25	-1108	-917	1013	2963	F	this study	1	4	4	424189472	113599280	537788752		-	-	-		109.273	4.65644	0.001141		2.99861	0.000274
Mic2_Mol_m1250	47.987105 N, 27.788329 E	Miciurin	Moldova	DOM2	settlement, Middle/Late Bronze Age, Noua Culture, ~1,500-1,000 BCE	-	-	-	-	-	1250	3200	M	this study	1	1	1	16181401	1778330	17959731		-	-	-		12.8954	0.239683	0.001072		0.127413	0.000426
Miciurin05_Mol_m1373	47.987105 N, 27.788329 E	Miciurin	Moldova	DOM2	settlement, Middle/Late Bronze Age, Noua Culture	199245	3120	15	-1436	-1310	1373	3323	F	this study	1	5	5	514598606	261633836	776232442		-	-	-		238.464	2.65774	0.0008		1.74778	0.000358
NHr2_Slo_m1683	48.069502 N, 18.200384 E	Nitriansky Hrádok	Slovakia	DOM2	fortified settlement, Early/Middle Bronze Age Mad’arovce Culture	199269	3395	15	-1741	-1625	1683	3633	M	this study	1	5	5	317863231	110460662	428323893		-	-	-		183.243	1.21563	0.001541		0.565776	0.000572
MOLDA1_Mol_m2063	48.159923 N, 27.169232 E	Gordinesti II	Moldova	DOM2	settlement, Late Eneolithic	208898	3690	15	-2140	-1985	2063	4013	F	this study	1	5	5	858001351	455084090	1313085441		-	-	-		302.206	3.51465	0.001029		2.01985	0.000231
BPTDG1_Fra_m11800	48.387245 N, 3.007653 E	Tureau des Gardes 6	France	LP-NFR	Magdalenian site, Bølling-Allerød interstadial period	-	12290	90	12896	-12090	11800	13750	M	this study	1	6	6	518765030	40894844	559659874		-	-	-		333.277	1.03711	0.001012		0.771816	0.000249
SRNHM05_Aus_m585	48.451361 N, 16.599992 E	Bad Pirawarth	Austria	DOM2	settlement, Early Bronze Age or putative later occupation	218303	2455	30	-755	-414	585	2535	F	this study	1	3	3	765969907	123220760	889190667		-	-	-		263.444	2.17875	0.000973		1.38032	0.000375
Etiolles4_Fra_m13759	48.63324 N, 2.465916 E	Etiolles	France	LP-NFR	Magdalenian site, Bølling-Allerød interstadial period	218226	13100	45	-13922	-13596	13759	15709	F	this study	2	8	8	636845142	49592426	686437568		-	-	-		200.745	7.07322	0.00104		4.19783	0.000206
Etiolles6_Fra_m13608	48.63324 N, 2.465916 E	Etiolles	France	LP-NFR	Magdalenian site, Bølling-Allerød interstadial period	218227	13010	45	-13798	-13418	13608	15558	F	this study	2	8	8	420944181	50590604	471534785		-	-	-		108.849	4.02741	0.001034		2.32628	0.000207
Etiolles7_Fra_m13815	48.63324 N, 2.465916 E	Etiolles	France	LP-NFR	Magdalenian site, Bølling-Allerød interstadial period	218228	13135	40	-13969	-13661	13815	15765	F	this study	1	3	3	441961839	144043850	586005689		-	-	-		33.6922	1.9074	0.001244		1.05676	0.000276
Etiollesx8_Fra_m13693	48.63324 N, 2.465916 E	Etiolles	France	LP-NFR	Magdalenian site, Bølling-Allerød interstadial period (*2)	-	-	-	-	-	13693	15643	M	this study	1	8	8	284076171	93627504	377703675		-	-	-		107.764	2.24186	0.001148		1.2554	0.000295
Closeau3_Fra_m10400	48.871883 N, 2.157139 E	Le Closeau	France	LP-NFR	Final Upper Paleolithic site	-	-	-	-	-	10400	12350	M	this study	1	6	6	538865609	43379752	582245361		-	-	-		63.0083	1.37258	0.000981		1.01071	0.000201
PRA84_Cze_m3236	49.19081 N, 16.67640 E	Stránská skála	Czech Republic	ENEO-CZE	settlement, Early Eneolithic clay pit with Funnel Beaker and Boleráz Cultures ceramic	218463	4540	15	-3364	-3108	3236	5186	M	this study	1	3	3	575992668	50150690	626143358		-	-	-		261.261	8.1938	0.001161		5.0992	0.000367
Kent1_Kaz_m1466	49.202561 N, 75.940728 E	Kent	Kazakhstan	DOM2	settlement, Bronze Age Begazy-Dandybaev Culture, 14th-10th centuries BCE	199620	3195	20	-1503	-1428	1466	3416	F	this study	1	4	4	171174514	20055662	191230176		-	-	-		361.118	3.30145	0.000987		2.09044	0.000399
Kent2_Kaz_m1474	49.202561 N, 75.940728 E	Kent	Kazakhstan	DOM2	settlement, Bronze Age Begazy-Dandybaev Culture, 14th-10th centuries BCE	199277	3215	15	-1506	-1441	1474	3424	M	this study	1	4	4	307624864	65632134	373256998		-	-	-		263.09	2.56509	0.000873		1.61058	0.000392
Kent5_Kaz_m1494	49.202561 N, 75.940728 E	Kent	Kazakhstan	DOM2	settlement, Bronze Age Begazy-Dandybaev Culture, 14th-10th centuries BCE	199289	3245	15	-1535	-1452	1494	3444	M	this study	1	4	4	187662610	25300408	212963018		-	-	-		244.787	2.23608	0.000793		1.47055	0.000274
Kent6_Kaz_m1463	49.202561 N, 75.940728 E	Kent	Kazakhstan	DOM2	settlement, Bronze Age Begazy-Dandybaev Culture, 14th-10th centuries BCE	199298	3190	15	-1500	-1426	1463	3413	F	this study	1	4	4	142535453	17782076	160317529		-	-	-		176.862	2.95455	0.000722		1.80546	0.00031
Kent7_Kaz_m1476	49.202561 N, 75.940728 E	Kent	Kazakhstan	DOM2	settlement, Bronze Age Begazy-Dandybaev Culture, 14th-10th centuries BCE	199246	3220	20	-1516	-1436	1476	3426	M	this study	1	4	4	641868660	93587670	735456330		-	-	-		299.886	2.50161	0.000869		1.43956	0.000341
LOR18x09_Rus_m3089	49.215583 N, 43.904556 E	Repin khutor	Russia	C-PONT	settlement, Eneolithic/Bronze Age Repin Culture	218275	4400	30	-3265	-2913	3089	5039	M	this study	1	4	4	1093481209	597556564	1691037773		-	-	-		512.878	5.0662	0.001092		3.08097	0.000354
LOR18x12_Rus_m2995	49.215583 N, 43.904556 E	Repin khutor	Russia	RepinAdmix	settlement, Eneolithic/Bronze Age Repin Culture	223191	4375	15	-3074	-2916	2995	4945	M	this study	1	3	3	684075004	480465530	1164540534		-	-	-		304.933	2.57093	0.00151		0.444732	0.000705
M17x172_Mon_m987	49.309444 N, 99.849722 E	Zunii Gol	Mongolia	DOM2	burial site, Late Bronze Age Deer Stone Complex	190018	2835	15	-1047	-926	987	2937	M	this study	1	4	4	209724475	35982610	245707085		-	-	-		184.589	4.97311	0.000981		3.29846	0.000223
M17x174_Mon_m1145	49.309444 N, 99.849722 E	Zunii Gol	Mongolia	DOM2	burial site, Late Bronze Age Deer Stone Complex	-	2950	40	-1273	-1016	1145	3095	M	this study	1	1	1	25328661	3362650	28691311		-	-	-		14.3193	0.567924	0.001		0.373746	0.000278
M17x176_Mon_m939	49.309444 N, 99.849722 E	Zunii Gol	Mongolia	DOM2	burial site, Late Bronze Age Deer Stone Complex	-	2790	40	-1046	-831	939	2889	F	this study	1	1	1	8235192	1382558	9617750		-	-	-		3.83978	0.100123	0.001015		0.0680249	0.00025
PRA62_Cze_m1249	49.31300 N, 17.15314 E	Tištín	Czech Republic	DOM2	settlement, Bell Beaker Culture feature	208893	2995	20	-1371	-1127	1249	3199	M	this study	1	5	5	503250545	306569170	809819715		-	-	-		1096.27	2.1985	0.001092		1.3693	0.000452
M17x140x1_Mon_m1116	49.325583 N, 95.442278 E	Zuunkhangai 1	Mongolia	DOM2	burial site, Late Bronze Age Deer Stone Complex	-	2922	30	-1215	-1016	1116	3066	M	this study	1	4	4	237338696	40607708	277946404		-	-	-		193.651	5.70693	0.001015		3.66633	0.000303
M17x188_Mon_m1010	49.325583 N, 95.442278 E	Zuunkhangai 257	Mongolia	DOM2	burial site, Late Bronze Age Deer Stone Complex	-	2836	30	-1109	-910	1010	2960	F	this study	1	4	4	168906981	16436670	185343651		-	-	-		92.4229	3.15689	0.000972		2.11714	0.000341
Kozhai_Kaz_m3342	49.4 N, 66.75 E	Kozhai	Kazakhstan	TERSEK	settlement, Eneolithic Tersek Culture	199238	4585	20	-3492	-3191	3342	5292	M	this study	2	7	7	1317317179	375887236	1693204415		-	-	-		108.469	1.68499	0.001127		0.94388	0.000284
UR17x80_Kaz_m3235	49.4 N, 66.75 E	Kozhai	Kazakhstan	TERSEK	settlement, Eneolithic Tersek Culture	199268	4535	15	-3364	-3105	3235	5185	F	this study	1	5	5	488730662	133741222	622471884		-	-	-		308.094	3.25907	0.000974		2.02032	0.000206
Monx2_Mon_m1100	49.553253 N, 103.277861 E	Monostoy-Nuga	Mongolia	DOM2	burial site, Early Iron Age Deer Stone Complex	229397	2895	20	-1192	-1008	1100	3050	F	this study	1	3	3	282813382	51172534	333985916		-	-	-		153.823	4.9284	0.001065		3.15415	0.00033
Monx4_Mon_m1018	49.553253 N, 103.277861 E	Monostoy-Nuga	Mongolia	DOM2	burial site, Early Iron Age Deer Stone Complex	229398	2850	20	-1108	-928	1018	2968	M	this study	1	3	3	169224678	10464428	179689106		-	-	-		115.064	2.82194	0.001113		1.81106	0.000265
Monx7_Mon_m1026	49.553253 N, 103.277861 E	Monostoy-Nuga	Mongolia	DOM2	burial site, Early Iron Age Deer Stone Complex	229399	2865	20	-1117	-935	1026	2976	M	this study	1	3	3	182867859	24089606	206957465		-	-	-		99.4337	3.19654	0.000986		2.09494	0.000277
Monx9_Mon_m775	49.553253 N, 103.277861 E	Monostoy-Nuga	Mongolia	DOM2	burial site, Early Iron Age Deer Stone Complex, 1st halft of 8th century BCE	-	-	-	-	-	775	2725	F	this study	1	3	3	208239750	24236296	232476046		-	-	-		87.0715	3.12419	0.001326		1.90619	0.000358
Hantx9_Mon_m775	49.56105 N, 103.2428 E	Khantain-tov	Mongolia	DOM2	burial site, Iron Age Deer Stone Complex, 1st halft of 8th century BCE	-	-	-	-	-	775	2725	F	this study	1	3	3	304620362	104323034	408943396		-	-	-		64.3512	2.50584	0.001361		1.53845	0.000384
Ganx10_Mon_m775	49.572897 N, 103.251933 E	Ganga-Tsagaan Ereg	Mongolia	DOM2	burial site, Iron Age Deer Stone Complex, 1st halft of 8th century BCE	-	-	-	-	-	775	2725	M	this study	1	3	3	223314094	16678602	239992696		-	-	-		44.9882	2.2532	0.00134		1.42147	0.000387
Ganx4_Mon_m775	49.572897 N, 103.251933 E	Ganga-Tsagaan Ereg	Mongolia	DOM2	burial site, Iron Age Deer Stone Complex, 1st halft of 8th century BCE	-	-	-	-	-	775	2725	F	this study	1	3	3	230829540	51002302	281831842		-	-	-		25.1171	0.96834	0.001464		0.580259	0.00038
Ushx9_Rus_m775	49.655567 N, 99.9271 E	Ushgiin Uvur	Mongolia	DOM2	burial site, Bronze Age Deer Stone Complex ~800-750 BCE	-	-	-	-	-	775	2725	M	this study	1	1	1	226718927	23781650	250500577		-	-	-		80.2869	1.94444	0.001145		1.12603	0.000407
GVA9042_Mon_m1068	49.830833 N, 89.99 E	Burgast	Mongolia	DOM2	cemetery, Late Bronze Age Khirigsuur	-	2885	25	-1196	-940	1068	3018	M	this study	1	4	4	241013934	22225762	263239696		-	-	-		189.956	4.90954	0.000991		3.15775	0.000306
PKo7_Kaz_m1754	49.916667 N, 74.216667 E	Ashchisu	Kazakhstan	DOM2	burial site, Bronze Age, Early Alakul Culture, 19th-18th centuries BCE	229421	3430	20	-1872	-1636	1754	3704	F	this study	1	4	4	46378944	9377716	55756660		-	-	-		30.0999	0.786503	0.000891		0.520299	0.000269
M17x126x1_Mon_m942	49.931778 N, 99.804167 E	Ulaan Tolgoi	Mongolia	DOM2	burial site, Late Bronze Age Deer Stone Complex	-	2800	40	-1051	-832	942	2892	M	this study	1	4	4	586735806	141016152	727751958		-	-	-		257.622	7.78798	0.001168		5.06253	0.000333
Hohler1x1_Ger_m2679	50.06053 N, 11.104783 E	Hohler Stein bei Schwabthal	Germany	CWC	settlement, Late Neolithic Corded Ware Culture	224892	4095	20	-2851	-2506	2679	4629	F	this study	1	4	4	152894951	81066588	233961539		-	-	-		314.636	0.83817	0.00099		0.465543	0.000234
Hohler1x2_Ger_m2681	50.06053 N, 11.104783 E	Hohler Stein bei Schwabthal	Germany	CWC	settlement, Late Neolithic Corded Ware Culture (*6)	-	-	-	-	-	2681	4631	F	this study	1	4	4	208723025	85829400	294552425		-	-	-		2016.81	1.21497	0.000954		0.662016	0.00025
Hohler2_Ger_m2719	50.06053 N, 11.104783 E	Hohler Stein bei Schwabthal	Germany	CWC	settlement, Late Neolithic Corded Ware Culture	224893	4115	20	-2860	-2578	2719	4669	F	this study	1	4	4	113184094	26044466	139228560		-	-	-		176.483	1.3058	0.001144		0.726181	0.000321
Hohler3x1_Ger_m2676	50.06053 N, 11.104783 E	Hohler Stein bei Schwabthal	Germany	CWC	settlement, Late Neolithic Corded Ware Culture	224894	4090	20	-2849	-2502	2676	4626	F	this study	1	4	4	67753436	4714970	72468406		-	-	-		179.339	1.29075	0.000947		0.852005	0.000241
Hohler3x2_Ger_m2681	50.06053 N, 11.104783 E	Hohler Stein bei Schwabthal	Germany	CWC	settlement, Late Neolithic Corded Ware Culture (*6)	-	-	-	-	-	2681	4631	F	this study	1	4	4	128298020	45913790	174211810		-	-	-		789.239	0.674553	0.001039		0.356219	0.000287
Hohler3x3_Ger_m2681	50.06053 N, 11.104783 E	Hohler Stein bei Schwabthal	Germany	CWC	settlement, Late Neolithic Corded Ware Culture (*6)	-	-	-		-	2681	4631	F	this study	1	4	4	171073725	15930228	187003953		-	-	-		699.495	2.51097	0.001199		1.47833	0.000314
PRA18_Cze_m3226	50.08088 N, 14.23425 E	Litovice	Czech Republic	ENEO-CZE	settlement, Eneolithic	208868	4510	15	-3350	-3102	3226	5176	M	this study	1	7	7	583355411	126569196	709924607		-	-	-		307.38	3.44794	0.001747		2.04378	0.000913
PRA68_Cze_m1310	50.12523 N, 14.26973 E	Tuchoměřice – Kněžívka	Czech Republic	DOM2	settlement, Late Bronze Age Knovíz Culture	208895	3045	15	-1391	-1228	1310	3260	F	this study	1	3	3	670448143	368380582	1038828725		-	-	-		114.007	1.95141	0.001136		1.19641	0.0005
Var2_Rus_m5544	50.133333 N, 48.05 E	Varfolomeevka	Russia	NEO-NCAS	settlement, Neolithic Orlovka Culture	223199	6580	15	-5609	-5478	5544	7494	F	this study	1	3	3	237497739	13393206	250890945		-	-	-		129.826	2.95004	0.001001		1.7159	0.000233
Var3_Rus_m5549	50.133333 N, 48.05 E	Varfolomeevka	Russia	NEO-NCAS	settlement, Neolithic Orlovka Culture	223200	6605	15	-5616	-5482	5549	7499	F	this study	1	3	3	249621104	10122822	259743926		-	-	-		109.257	4.39769	0.000813		2.82377	0.000218
PRA64_Cze_m1110	50.13493 N, 14.28531 E	Tuchoměřice	Czech Republic	DOM2	settlement, Late Bronze Age Knovíz/Štítary Culture	208894	2915	15	-1202	-1018	1110	3060	M	this study	1	4	4	482000525	394690068	876690593		-	-	-		54.6617	1.737	0.000963		1.13702	0.000373
PLPie2_Pol_m1532	50.143 N, 20.04672 E	Pielgrzymowice 6	Poland	DOM2	settlement, Early Bronze Age Trzciniec Culture	218295	3260	30	-1613	-1450	1532	3482	M	this study	1	5	5	324902488	111958924	436861412		-	-	-		116.472	3.86872	0.000672		2.37927	0.000268
PRA32_Cze_m787	50.14943 N, 14.33203 E	Černý Vůl	Czech Republic	DOM2	settlement, Early Hallstatt Culture intrusion in Neolithic feature	208892	2580	15	-800	-773	787	2737	M	this study	1	3	3	155594342	24264962	179859304		-	-	-		238.585	2.11328	0.000915		1.37965	0.000425
LOR18x29_Rus_m5406	50.156028 N, 48.526306 E	Algay	Russia	NEO-NCAS	settlement, Neolithic Orlovka Culture	229409	6440	25	-5476	-5336	5406	7356	M	this study	1	4	4	109812847	7608230	117421077		-	-	-		258.724	1.46758	0.001038		0.886237	0.000212
RN96_Rus_m4586	50.157528 N, 48.527694 E	Oroshaemoe I	Russia	NEO-NCAS	settlement, Neolithic North Caspian Culture	223201	5730	15	-4673	-4498	4586	6536	F	this study	1	3	3	170234597	3827582	174062179		-	-	-		48.534	2.10233	0.001255		1.19233	0.00035
PRA9_Cze_m1845	50.16813 N, 14.72267 E	Toušeň – Hradišťko	Czech Republic	DOM2	settlement, cultural layers containing Middle Eneolithic and Early Bronze Age ceramic	208866	3520	15	-1920	-1769	1845	3795	M	this study	3	20	20	1428975293	261392956	1690368249		-	-	-		301.385	6.2149	0.000945		4.09366	0.000284
PRA40_Cze_m2037	50.20132 N, 14.29183 E	Holubice	Czech Republic	DOM2	settlement, Únětice Culture intrusion in Early Eneolithic feature	218296	3650	30	-2137	-1936	2037	3987	M	this study	1	4	4	740274157	2270456328	3010730485		-	-	-		1004.14	2.43981	0.001224		1.22519	0.000485
PLKaz1_Pol_m1550	50.2741 N, 20.4654 E	Kazimierza Wielka 6	Poland	DOM2	settlement, Early Bronze Age Trzciniec Culture, 16th century BCE	-	-	-	-	-	1550	3500	M	this study	1	1	1	68913701	38102882	107016583		-	-	-		69.775	1.53737	0.000701		1.01652	0.000237
PLKaz2_Pol_m1480	50.2741 N, 20.4654 E	Kazimierza Wielka 6	Poland	DOM2	settlement, Early Bronze Age Trzciniec Culture	218291	3220	30	-1533	-1427	1480	3430	F	this study	1	1	1	187140376	26178808	213319184		-	-	-		164.44	4.14097	0.00084		2.71245	0.000233
PLKaz3_Pol_m1550	50.2741 N, 20.4654 E	Kazimierza Wielka 6	Poland	DOM2	settlement, Early Bronze Age Trzciniec Culture, 16th century BCE	-	-	-	-	-	1550	3500	F	this study	1	1	1	213947412	22131220	236078632		-	-	-		146.483	3.95667	0.000834		2.56924	0.000242
PLKaz4_Pol_m1550	50.2741 N, 20.4654 E	Kazimierza Wielka 6	Poland	DOM2	settlement, Early Bronze Age Trzciniec Culture, 16th century BCE	-	-	-	-	-	1550	3500	M	this study	1	2	2	152161540	57712178	209873718		-	-	-		85.1582	2.81666	0.000866		1.83461	0.00028
PLKaz5_Pol_m1550	50.2741 N, 20.4654 E	Kazimierza Wielka 6	Poland	DOM2	settlement, Early Bronze Age Trzciniec Culture, 16th century BCE	-	-	-	-	-	1550	3500	M	this study	1	1	1	168041164	32252772	200293936		-	-	-		94.1076	2.80811	0.000829		1.80835	0.000244
PLKaz6_Pol_m1550	50.2741 N, 20.4654 E	Kazimierza Wielka 6	Poland	DOM2	settlement, Early Bronze Age Trzciniec Culture, 16th century BCE	-	-	-	-	-	1550	3500	F	this study	1	1	1	175474191	23224682	198698873		-	-	-		107.315	3.47674	0.000817		2.25548	0.000214
PLMie18_Pol_m1483	50.35749 N, 20.04609 E	Miechów 3	Poland	DOM2	settlement, Eneolithic Funnel Beaker Culture	218292	3230	30	-1541	-1425	1483	3433	M	this study	1	3	3	446867670	103564748	550432418		-	-	-		492.445	2.52936	0.000959		1.66307	0.000318
PLMie8_Pol_m649	50.35749 N, 20.04609 E	Miechów 3	Poland	DOM2	settlement, Early Bronze Age Trzciniec Culture	218293	2500	30	-778	-520	649	2599	F	this study	2	8	8	222891800	21967690	244859490		-	-	-		127.592	1.56697	0.000668		1.05113	0.000225
PRA27x81_Cze_m1241	50.35784 N, 13.74354 E	Březno	Czech Republic	DOM2	settlement, Late Bronze Age Knoviz Culture (*8)	208872/218462	3025 (2980)	15 (15)	-1381 (-1264)	-1217 (-1127)	1241	3191	F	this study	1	4	4	554004835	200965754	754970589		-	-	-		309.678	8.82192	0.000821		5.84714	0.000289
PRA77_Cze_m624	50.36361 N, 14.44931 E	Vliněves	Czech Republic	DOM2	settlement, polycultural site	218297	2480	30	-772	-476	624	2574	M	this study	1	3	3	266800484	42127346	308927830		-	-	-		577.82	5.08733	0.000953		3.38008	0.000423
PLMoz11_Pol_m3505	50.44378 N, 20.51853 E	Mozgawa 1-3	Poland	FBC-POL	settlement, Eneolithic Funnel Beaker Culture	218461	4735	15	-3628	-3381	3505	5455	M	this study	2	8	8	157558575	11534044	169092619		-	-	-		210.675	2.34169	0.00098		1.50979	0.000322
PLMoz1x1_Pol_m3801	50.44378 N, 20.51853 E	Mozgawa 1-3	Poland	FBC-POL	settlement, Eneolithic Funnel Beaker Culture	218294	5005	30	-3945	-3656	3801	5751	M	this study	1	4	4	116712454	28396426	145108880		-	-	-		197.808	1.25982	0.00073		0.82811	0.000263
Vert311_Bel_m34314	50.44667 N, 5.00911 E	Goyet	Belgium	Vert311	cave, Upper Palaeolithic	182689	31930	360	-35104	-33524	34314	36264	F	this study + Fages et al. (2019)	1	5	3	1028731561	855825064	1884556625		37731651	23064168	60795819		182.236	4.67043	0.000843		2.59932	0.000199
P9392_UK_m12666	50.467709 N, -3.502667 E	Kents cavern	United Kingdom	LP-NFR	cave, Upper Palaeolithic	218287	12440	40	-12972	-12360	12666	14616	M	this study	1	3	3	436415185	79580288	515995473		-	-	-		63.3581	1.63772	0.00087		0.901857	0.000201
Div9_Rus_m15059	50.963242 N, 39.29496 E	Divnogor'ye 9	Russia	Div9	settlement, Bølling-Allerød interval	223194	13990	30	-15166	-14952	15059	17009	F	this study	1	3	3	442539076	52245600	494784676		-	-	-		31.0864	0.623911	0.001111		0.194308	0.000442
Bi5x1_Rus_m625	51.164483 N, 86.139367 E	Bijke-V	Russia	DOM2	settlement, Iron Age Biyke Culture, 2nd half of 7th century BCE	-	-	-	-	-	625	2575	M	this study	1	4	4	84750434	7820454	92570888		-	-	-		53.2655	1.8464	0.001062		1.22341	0.000345
Logx1_Rus_INF	51.17025 N, 82.967972 E	Hyena's Lair	Russia	LP-SWSIB	cave, Late Pleistocene, Infinite radiocarbon dating	224887	>49900 BP	-	-	-	>49900 BP	>49900 BP	M	this study	1	4	4	261096900	88478964	349575864		-	-	-		222.927	1.21454	0.001056		0.761776	0.000317
Logx3_Rus_INF	51.17025 N, 82.967972 E	Hyena's Lair	Russia	LP-SWSIB	cave, Late Pleistocene, Infinite radiocarbon dating	224888	>52200 BP	-	-	-	>52200 BP	>52200 BP	F	this study	1	4	4	281094105	70573678	351667783		-	-	-		97.6437	1.35926	0.000854		0.900871	0.000342
Cho1x3_Rus_m625	51.173733 N, 86.113083 E	Choburak-I	Russia	DOM2	burial site, Iron Age Biyke Culture, 2nd half of 7th century BCE	-	-	-	-	-	625	2575	M	this study	1	4	4	158235165	30869412	189104577		-	-	-		110.879	3.62886	0.001052		2.3913	0.000355
Chalk1_UK_m865	51.330592 N, 1.389657 E	Chalk Hill	United Kingdom	DOM2	settlement, Late Bronze Age	223192	2725	15	-907	-822	865	2815	M	this study	1	3	3	323809838	106883324	430693162		-	-	-		71.4183	0.601604	0.001132		0.193314	0.00032
Chalk3_UK_m474	51.330592 N, 1.389657 E	Chalk Hill	United Kingdom	DOM2	settlement, Late Bronze Age	223193	2410	15	-541	-406	474	2424	M	this study	1	3	3	174008767	7376776	181385543		-	-	-		16.3114	0.721037	0.001099		0.323249	0.000228
KB212_Rus_m29656	51.376 N, 39.071 E	Kostenki	Russia	URAL	settlement, Upper Palaeolithic	218234	27640	240	-30111	-29201	29656	31606	M	this study	1	4	4	287474853	69113288	356588141		-	-	-		105.858	2.50953	0.001187		1.31845	0.000328
M17x159_Mon_m1136	51.421361 N, 99.364611 E	Zeerdegchingiin Khoshuu	Mongolia	DOM2	burial site, Late Bronze Age Deer Stone Complex	-	2934	31	-1255	-1016	1136	3086	M	this study	1	3	3	518300131	66667112	584967243		-	-	-		354.977	10.7479	0.00095		7.01644	0.000248
LOR18x43_Rus_m1798	51.497056 N, 85.9745 E	Krasnosamarskoye	Russia	DOM2	settlement, Late Bronze Age Srubnaya Culture	218281	3495	30	-1897	-1699	1798	3748	F	this study	1	4	4	277251895	31788108	309040003		-	-	-		131.136	2.19051	0.001617		1.43853	0.000896
LOR18x44_Rus_m1109	51.497056 N, 85.9745 E	Krasnosamarskoye	Russia	DOM2	settlement, Late Bronze Age Srubnaya Culture	218282	2905	30	-1209	-1009	1109	3059	M	this study	1	4	4	405759544	293424524	699184068		-	-	-		129.867	2.04256	0.001264		1.22756	0.000362
Kuymx2_Rus_m580	51.497292 N, 85.971322 E	Kuyum	Russia	DOM2	burial site, Iron Age Biyke culture	229403	2440	20	-748	-411	580	2530	M	this study	1	3	3	478094135	86613272	564707407		-	-	-		411.596	10.6733	0.000995		7.06784	0.000313
NB13_Kaz_m3012	51.52 N, 62.55 E	Belkaragay	Kazakhstan	TERSEK	settlement, Eneolithic Botai-Tersek Culture	229414	4410	20	-3098	-2925	3012	4962	M	this study	1	4	4	42026499	5690606	47717105		-	-	-		59.8878	0.741978	0.001227		0.453277	0.000428
NB15_Kaz_m3150	51.52 N, 62.55 E	Belkaragay	Kazakhstan	TERSEK	settlement, Eneolithic Botai-Tersek Culture, ~3,150 BCE	-	-	-	-	-	3150	5100	F	this study	1	4	4	26101407	6832382	32933789		-	-	-		27.992	0.234599	0.001312		0.145912	0.000452
UR17x20_Rus_m1356	51.566667 N, 45.783333 E	Sosnovka	Russia	DOM2	settlement, Final Bronze Age Ivanovka Culture (around the neck of ceramic vessels)	199282	3090	15	-1418	-1294	1356	3306	M	this study	1	5	5	380019305	51921720	431941025		-	-	-		196.85	3.47741	0.001167		2.05132	0.00035
UR17x21_Rus_m1377	51.566667 N, 45.783333 E	Sosnovka	Russia	DOM2	settlement, Final Bronze Age Ivanovka Culture (around the neck of ceramic vessels)	199272	3125	15	-1441	-1312	1377	3327	M	this study	1	5	5	433592566	186902258	620494824		-	-	-		642.407	3.19503	0.001234		1.66076	0.000472
UR17x22_Rus_m1377	51.566667 N, 45.783333 E	Sosnovka	Russia	DOM2	settlement, Final Bronze Age Ivanovka Culture (around the neck of ceramic vessels)	199243	3125	15	-1441	-1312	1377	3327	M	this study	1	5	5	756603782	454745016	1211348798		-	-	-		344.484	1.64155	0.001284		0.883955	0.000448
UR17x25_Rus_m1460	51.566667 N, 45.783333 E	Sosnovka	Russia	DOM2	settlement, Final Bronze Age Ivanovka Culture (around the neck of ceramic vessels)	199280	3180	15	-1498	-1421	1460	3410	M	this study	1	4	4	305105294	92466664	397571958		-	-	-		451.536	2.39747	0.001003		1.46494	0.000371
UR17x26_Rus_m2751	51.566667 N, 45.783333 E	Sosnovka	Russia	C-PONT	settlement, Middle Bronze Age Poltavka Culture	199244	4145	15	-2871	-2631	2751	4701	F	this study	1	6	6	1123836447	192181878	1316018325		-	-	-		335.479	1.64042	0.001308		0.82868	0.000428
Besta5_Kaz_m1892	51.575646 N, 64.724468 E	Bestamak	Kazakhstan	DOM2	cemetery, Bronze Age Sintashta Culture	199265	3555	20	-2008	-1776	1892	3842	M	this study	1	4	4	460943813	199329404	660273217		-	-	-		78.1867	1.86833	0.001133		1.08117	0.000324
Besta6_Kaz_m661	51.575646 N, 64.724468 E	Bestamak	Kazakhstan	DOM2	cemetery, Early Iron Age	199638	2510	20	-776	-545	661	2611	M	this study	1	4	4	121774280	11725048	133499328		-	-	-		65.2935	2.23863	0.000997		1.4171	0.000245
Besta7_Kaz_m3132	51.575646 N, 64.724468 E	Bestamak	Kazakhstan	BOTAI	cemetery, Eneolithic Tersek Culture	199618	4440	20	-3328	-2936	3132	5082	F	this study	1	4	4	787359352	113269954	900629306		-	-	-		737.93	13.6397	0.000975		8.93735	0.000259
Magor_UK_m1009	51.578275 N, -2.829228 E	Magor	United Kingdom	DOM2	pit, Late Bronze Age	218286	2835	30	-1109	-908	1009	2959	M	this study	1	4	4	161320919	22739352	184060271		-	-	-		81.1977	2.90616	0.001501		1.77841	0.000635
Shid1_Kaz_m10458	51.639256 N, 74.654947 E	Shiderty III	Kazakhstan	Shid1	settlement, debated stratigraphy and age	199653	10475	30	-10669	-10247	10458	12408	M	this study	1	4	4	959135283	210337858	1169473141		-	-	-		154.743	2.2045	0.000916		1.3702	0.000194
PAVH8_Kaz_m2961	51.824694 N, 77.945111 E	Borly 4	Kazakhstan	BORL	settlement, Eneolithic	182880	4350	15	-3012	-2909	2961	4911	M	this study	1	4	4	179538801	23456282	202995083		-	-	-		141.761	3.7376	0.000923		2.48472	0.000335
PAVH9_Kaz_m2959	51.824694 N, 77.945111 E	Borly 4	Kazakhstan	BORL	settlement, Eneolithic	182865	4345	15	-3011	-2906	2959	4909	M	this study	1	4	4	178988495	38652888	217641383		-	-	-		126.915	4.23679	0.000939		2.71075	0.000341
Borly1_Kaz_m4449	51.826192 N, 77.948253 E	Borly	Kazakhstan	NEO-BOR	settlement, Neolithic, second halft of fifth millennium BCE	199617	5625	20	-4533	-4364	4449	6399	F	this study	1	4	4	236028839	18686852	254715691		-	-	-		183.89	3.79071	0.001111		2.22724	0.00026
Borly3_Kaz_m4499	51.826192 N, 77.948253 E	Borly	Kazakhstan	NEO-BOR	settlement, Neolithic, second halft of fifth millennium BCE	199639	5675	20	-4547	-4451	4499	6449	F	this study	1	4	4	712453563	442002362	1154455925		-	-	-		261.474	3.20286	0.000944		1.95729	0.000188
Borly7_Kaz_m4636	51.826192 N, 77.948253 E	Borly	Kazakhstan	NEO-BOR	settlement, Neolithic, second halft of fifth millennium BCE	199640	5800	20	-4718	-4554	4636	6586	M	this study	1	4	4	426680625	81878900	508559525		-	-	-		286.571	2.45562	0.000785		1.53338	0.000274
Borly8_Kaz_m4290	51.826192 N, 77.948253 E	Borly	Kazakhstan	NEO-BOR	settlement, Neolithic, second halft of fifth millennium BCE	208896	5410	15	-4333	-4246	4290	6240	M	this study	1	4	4	741530951	164852338	906383289		-	-	-		144.93	3.17107	0.00094		1.77357	0.000308
Arz15_Rus_m650	52.066389 N, 93.5225 E	Arzhan-II	Russia	DOM2	burial site, Iron Age, Early Scythian Culture, 7th century BCE	-	-	-	-	-	650	2600	M	this study	1	4	4	464260052	196012850	660272902		-	-	-		908.928	8.24179	0.000651		5.43955	0.000299
Arz1x12_Rus_m854	52.066389 N, 93.5225 E	Arzhan-I	Russia	DOM2	burial site, Iron Age, Early Scythian Culture	229401	2695	20	-900	-807	854	2804	M	this study	1	4	4	223827461	52654400	276481861		-	-	-		194.865	5.83786	0.000909		3.90232	0.000311
Arz1x13_Rus_m581	52.066389 N, 93.5225 E	Arzhan-I	Russia	DOM2	burial site, Iron Age, Early Scythian Culture	229402	2445	20	-750	-412	581	2531	M	this study	1	4	4	454571116	105850028	560421144		-	-	-		399.536	12.249	0.000871		8.18186	0.000314
Arz1x14_Rus_m800	52.066389 N, 93.5225 E	Arzhan-I	Russia	DOM2	burial site, Iron Age, Early Scythian Culture	-	-	-	-	-	800	2750	M	this study	1	1	1	154734245	14229892	168964137		-	-	-		96.5675	3.60764	0.001165		2.35532	0.000438
Chin1x1_Rus_m810	52.067083 N, 93.464806 E	Chinge-Tey-I	Russia	DOM2	burial site, Iron Age Early Scythian Culture	229404	2645	20	-830	-790	810	2760	M	this study	1	3	3	128368555	113015174	241383729		-	-	-		265.139	1.51608	0.000926		1.00428	0.000487
LOR18x62_Rus_m1849	52.429072 N, 55.227878 E	Burial mound at Berezovaya mountain	Russia	DOM2	burial site, Bronze Age Sintashta Culture	210913	3525	20	-1930	-1768	1849	3799	M	this study	1	3	3	831852888	195681274	1027534162		-	-	-		921.319	22.5045	0.000814		15.1091	0.000342
Mich_Kaz_m2019	52.447098 N, 76.794851 E	Michuruno I	Kazakhstan	Mich	settlement, Early Bronze Age Yelunin Culture	199301	3625	15	-2109	-1928	2019	3969	M	this study	1	4	4	224867502	6125976	230993478		-	-	-		112.4	2.21457	0.00131		1.23005	0.000274
NB44_Rus_m1856	52.486359 N, 60.187925 E	Sintashta	Russia	DOM2	fortified settlement, Bronze Age Sintastha Culture	229415	3535	20	-1938	-1773	1856	3806	M	this study	1	4	4	170206422	22550524	192756946		-	-	-		334.084	1.69289	0.000917		1.15158	0.000459
NB45_Rus_m1865	52.486359 N, 60.187925 E	Sintashta	Russia	DOM2	fortified settlement, Bronze Age Sintastha Culture	229419	3550	20	-1954	-1775	1865	3815	M	this study	1	4	4	54358300	13277552	67635852		-	-	-		205.393	1.26498	0.000893		0.841269	0.000426
Novoil1_Kaz_m1832	52.6401793 N, 62.7610338 E	Novoil’inovskiy 2	Kazakhstan	DOM2	cemetery, Bronze Age Petrovka Culture	-	-	-	-	-	1832	3782	M	this study	1	3	3	276156724	19388034	295544758		-	-	-		252.549	4.48612	0.001056		3.72352	0.000325
Novoil2_Kaz_m1832	52.6401793 N, 62.7610338 E	Novoil’inovskiy 2	Kazakhstan	DOM2	cemetery, Bronze Age Petrovka Culture	-	-	-	-	-	1832	3782	F	this study	1	3	3	214632792	18413470	233046262		-	-	-		206.445	3.43833	0.001034		2.81491	0.000316
UR17x1_Rus_m1868	52.65 N, 59.566667 E	Bol'shekaraganskii	Russia	DOM2	burial site, Bronze Age Sintashta Culture	199251	3560	15	-1955	-1781	1868	3818	M	this study	1	5	5	412823833	354478274	767302107		-	-	-		596.181	3.9915	0.000907		2.65934	0.0004
UR17x3_Rus_m1815	52.65 N, 59.566667 E	Bol'shekaraganskii	Russia	DOM2	burial site, Bronze Age Srubnaya Culture	199613	3490	20	-1883	-1747	1815	3765	M	this study	1	5	5	184097652	13166384	197264036		-	-	-		47.9564	3.07447	0.001039		1.99042	0.000292
UR17x4_Rus_m1820	52.65 N, 59.566667 E	Bol'shekaraganskii	Russia	DOM2	burial site, Bronze Age Sintashta Culture	199616	3505	20	-1890	-1749	1820	3770	M	this study	1	4	4	96974015	18122448	115096463		-	-	-		87.5291	2.12144	0.000795		1.45285	0.000252
UR17x5_Rus_m1951	52.65 N, 59.566667 E	Bol'shekaraganskii	Russia	DOM2	burial site, Bronze Age Sintashta Culture	199279	3580	20	-2020	-1882	1951	3901	M	this study	1	5	5	281346964	76151380	357498344		-	-	-		153.534	2.85806	0.000923		1.89848	0.000242
LOR18x15_Rus_m2763	52.80375 N, 53.793639 E	Turganik	Russia	TURG	settlement, Bronze Age Yamnaya Culture	218276	4185	30	-2889	-2636	2763	4713	F	this study	1	4	4	647576484	154744158	802320642		-	-	-		364.299	6.12068	0.001084		4.03907	0.000486
LOR18x16_Rus_m2786	52.80375 N, 53.793639 E	Turganik	Russia	TURG	settlement, Bronze Age Yamnaya Culture	218277	4205	30	-2897	-2674	2786	4736	M	this study	1	4	4	316579535	141916944	458496479		-	-	-		365.553	2.66743	0.001161		1.6983	0.000389
LOR18x19_Rus_m5351	52.80375 N, 53.793639 E	Turganik	Russia	NEO-NCAS	settlement, Early Eneolithic Samara Culture	218278	6385	30	-5472	-5230	5351	7301	F	this study	1	3	3	392986275	125954994	518941269		-	-	-		148.2	1.00777	0.00109		0.546253	0.000444
RN53_Rus_m2785	52.80375 N, 53.793639 E	Turganik	Russia	TURG	settlement, Bronze Age Yamnaya Culture	199647	4195	20	-2889	-2680	2785	4735	F	this study	1	8	8	984772205	189460524	1174232729		-	-	-		883.258	25.7644	0.000982		17.426	0.000442
RN58_Rus_m2758	52.80375 N, 53.793639 E	Turganik	Russia	TURG	settlement, Bronze Age Yamnaya Culture	199648	4165	20	-2879	-2636	2758	4708	F	this study	1	4	4	200848148	8469402	209317550		-	-	-		94.7216	3.32872	0.000862		2.16727	0.000268
UR17x29_Rus_m1853	52.833333 N, 60.366667 E	Kamennyi Ambar 5	Russia	DOM2	burial site, Bronze Age Sintashta Culture	199248	3530	20	-1936	-1770	1853	3803	F	this study	1	5	5	584280337	216293270	800573607		-	-	-		369.647	2.07905	0.001071		1.30867	0.000378
UR17x30_Rus_m1863	52.833333 N, 60.366667 E	Kamennyi Ambar 5	Russia	DOM2	burial site, Bronze Age Sintashta Culture	199250	3550	15	-1947	-1778	1863	3813	F	this study	1	5	5	275527656	60056940	335584596		-	-	-		1135.5	2.77812	0.001118		1.78004	0.000381
UR17x31_Rus_m1845	52.833333 N, 60.366667 E	Kamennyi Ambar 5	Russia	DOM2	burial site, Bronze Age Sintashta Culture	223202	3520	15	-1920	-1769	1845	3795	M	this study	1	3	3	113853702	14430944	128284646		-	-	-		182.378	1.4777	0.00081		0.93773	0.000272
UR17x33_Rus_m1854	52.833333 N, 60.366667 E	Kamennyi Ambar 5	Russia	DOM2	burial site, Bronze Age Sintashta Culture	199305	3535	15	-1933	-1774	1854	3804	F	this study	1	5	5	216273267	23957596	240230863		-	-	-		251.783	3.75935	0.000773		2.47615	0.000272
UR17x34_Rus_m1861	52.833333 N, 60.366667 E	Kamennyi Ambar 5	Russia	DOM2	burial site, Bronze Age Sintashta Culture	223203	3545	15	-1944	-1777	1861	3811	F	this study	1	3	3	166671451	125232460	291903911		-	-	-		647.594	0.925724	0.000846		0.52549	0.000361
UR17x36_Rus_m1892	52.833333 N, 60.366667 E	Kamennyi Ambar 5	Russia	DOM2	burial site, Bronze Age Sintashta Culture	199652	3555	20	-2008	-1776	1892	3842	F	this study	1	5	5	140199830	31066414	171266244		-	-	-		93.8127	2.99923	0.000851		1.96367	0.000259
UR17x41_Rus_m1917	52.833333 N, 60.366667 E	Kamennyi Ambar 5	Russia	DOM2	burial site, Bronze Age Sintashta Culture	199288	3565	15	-2008	-1825	1917	3867	F	this study	1	5	5	235419922	75736468	311156390		-	-	-		931.323	3.77476	0.000809		2.58544	0.000296
UR17x44_Rus_m1954	52.833333 N, 60.366667 E	Kamennyi Ambar 5	Russia	DOM2	burial site, Bronze Age Sintashta Culture	199278	3590	15	-2017	-1890	1954	3904	F	this study	1	4	4	349548660	123457012	473005672		-	-	-		356.665	2.5556	0.000865		1.67251	0.000331
UR17x47_Rus_m1856	52.833333 N, 60.366667 E	Kamennyi Ambar 5	Russia	DOM2	burial site, Bronze Age Sintashta Culture	199242	3535	20	-1938	-1773	1856	3806	F	this study	1	5	5	1047930668	389307680	1437238348		-	-	-		686.487	3.65883	0.000674		2.47938	0.00023
Halvai2_Kaz_m1856	52.843 N, 62.9029 E	Halvai	Kazakhstan	DOM2	burial site, Bronze Age Sintashta Culture	199626	3535	20	-1938	-1773	1856	3806	M	this study	1	4	4	114175596	14075820	128251416		-	-	-		80.362	2.62501	0.000894		1.71113	0.000257
Halvai3_Kaz_m1856	52.843 N, 62.9029 E	Halvai	Kazakhstan	DOM2	burial site, Bronze Age Sintashta Culture	199622	3535	20	-1938	-1773	1856	3806	F	this study	1	4	4	150377541	27434334	177811875		-	-	-		120.484	3.42416	0.000902		2.2409	0.000266
KSH4_Kaz_m1955	52.843 N, 62.9029 E	Halvai	Kazakhstan	DOM2	burial site, Bronze Age Sintashta Culture	218237	3590	25	-2026	-1884	1955	3905	F	this study + Fages et al. (2019)	1	4	3	1074152827	302774202	1376927029		26169598	8848376	35017974		69.0342	2.79898	0.000992		1.44222	0.000307
KSH5_Kaz_m1895	52.843 N, 62.9029 E	Halvai	Kazakhstan	DOM2	burial site, Bronze Age Sintashta Culture	218238	3560	20	-2010	-1779	1895	3845	M	this study + Fages et al. (2019)	1	3	2	519685934	59467444	579153378		45531573	3751428	49283001		292.181	9.72528	0.001021		6.32746	0.000261
RN02_Rus_m1825	52.918694 N, 50.962611 E	Utevka VI	Russia	DOM2	burial site, Late Bronze Age, Potapovka Culture	208876	3515	15	-1899	-1751	1825	3775	M	this study	1	3	3	134492864	33715582	168208446		-	-	-		135.663	1.66131	0.000847		1.15103	0.00032
RN03_Rus_m1851	52.918694 N, 50.962611 E	Utevka VI	Russia	DOM2	burial site, Late Bronze Age, Potapovka Culture	208865	3530	15	-1928	-1773	1851	3801	F	this study	1	3	3	370016529	221640040	591656569		-	-	-		361.95	1.03979	0.001067		0.63767	0.000426
RN04_Rus_m1789	52.918694 N, 50.962611 E	Utevka VI	Russia	DOM2	burial site, Late Bronze Age, Potapovka Culture	209126	3470	20	-1881	-1697	1789	3739	M	this study	1	3	3	66311437	9655082	75966519		-	-	-		51.2346	1.66071	0.001008		1.11152	0.000376
RN09_Rus_m1851	53.116583 N, 48.351833 E	Uvarovka II	Russia	DOM2	burial site, Late Bronze Age, Pokrovka Culture	208884	3530	15	-1928	-1773	1851	3801	F	this study	1	3	3	110655807	83587770	194243577		-	-	-		41.44	2.92096	0.000584		2.05995	0.00026
Botai1_Kaz_m3221	53.303942 N, 67.645786 E	Botai	Kazakhstan	BOTAI	settlement, Eneolithic Botai Culture	218223	4495	25	-3345	-3096	3221	5171	M	this study	1	4	4	313378311	56062048	369440359		-	-	-		266.349	7.62138	0.000891		4.9118	0.000316
Botai18x10_Kaz_m3328	53.303942 N, 67.645786 E	Botai	Kazakhstan	BOTAI	settlement, Eneolithic Botai Culture (*1)	-	-	-	-	-	3328	5278	M	this study	1	1	1	138585898	23576094	162161992		-	-	-		143.766	2.96956	0.0008		1.97655	0.000234
Botai18x11_Kaz_m3328	53.303942 N, 67.645786 E	Botai	Kazakhstan	BOTAI	settlement, Eneolithic Botai Culture (*1)	-	-	-	-	-	3328	5278	M	this study	1	1	1	184540540	19356786	203897326		-	-	-		143.859	3.98306	0.000751		2.6414	0.000265
Botai18x12_Kaz_m3328	53.303942 N, 67.645786 E	Botai	Kazakhstan	BOTAI	settlement, Eneolithic Botai Culture (*1)	-	-	-	-	-	3328	5278	M	this study	1	1	1	115026962	7342360	122369322		-	-	-		54.434	2.37473	0.00089		1.53409	0.000247
Botai18x13_Kaz_m3328	53.303942 N, 67.645786 E	Botai	Kazakhstan	BOTAI	settlement, Eneolithic Botai Culture (*1)	-	-	-	-	-	3328	5278	F	this study	1	1	1	147644115	24155208	171799323		-	-	-		130.959	3.09984	0.000843		2.01979	0.000271
Botai18x14_Kaz_m3328	53.303942 N, 67.645786 E	Botai	Kazakhstan	BOTAI	settlement, Eneolithic Botai Culture (*1)	-	-	-	-	-	3328	5278	F	this study	1	1	1	339573122	27665502	367238624		-	-	-		290.679	7.60625	0.000714		5.00524	0.00021
Botai18x15_Kaz_m3328	53.303942 N, 67.645786 E	Botai	Kazakhstan	BOTAI	settlement, Eneolithic Botai Culture (*1)	-	-	-	-	-	3328	5278	F	this study	1	1	1	93206464	24027982	117234446		-	-	-		94.1186	2.6252	0.000754		1.76727	0.000221
Botai18x16_Kaz_m3328	53.303942 N, 67.645786 E	Botai	Kazakhstan	BOTAI	settlement, Eneolithic Botai Culture (*1)	-	-	-	-	-	3328	5278	M	this study	1	1	1	98673128	6054990	104728118		-	-	-		64.5403	2.10869	0.000842		1.3623	0.00025
Botai18x17_Kaz_m3328	53.303942 N, 67.645786 E	Botai	Kazakhstan	BOTAI	settlement, Eneolithic Botai Culture (*1)	-	-	-	-	-	3328	5278	M	this study	1	1	1	191087322	14550532	205637854		-	-	-		100.126	4.15695	0.000813		2.73404	0.00026
Botai18x26_Kaz_m3328	53.303942 N, 67.645786 E	Botai	Kazakhstan	BOTAI	settlement, Eneolithic Botai Culture (*1)	-	-	-	-	-	3328	5278	M	this study	1	1	1	338177168	61815092	399992260		-	-	-		234.74	7.62078	0.000774		5.06938	0.000226
Botai18x28_Kaz_m3328	53.303942 N, 67.645786 E	Botai	Kazakhstan	BOTAI	settlement, Eneolithic Botai Culture (*1)	-	-	-	-	-	3328	5278	F	this study	1	1	1	65574268	9212158	74786426		-	-	-		45.3954	1.55789	0.00077		1.02593	0.000208
Botai18x29_Kaz_m3328	53.303942 N, 67.645786 E	Botai	Kazakhstan	BOTAI	settlement, Eneolithic Botai Culture (*1)	-	-	-	-	-	3328	5278	M	this study	1	1	1	40831891	6198608	47030499		-	-	-		34.6978	1.0101	0.000845		0.667852	0.000242
Botai18x3_Kaz_m3328	53.303942 N, 67.645786 E	Botai	Kazakhstan	BOTAI	settlement, Eneolithic Botai Culture (*1)	-	-	-	-	-	3328	5278	F	this study	1	1	1	137726263	9906900	147633163		-	-	-		106.601	2.47477	0.000839		1.60829	0.000277
Botai18x31_Kaz_m3328	53.303942 N, 67.645786 E	Botai	Kazakhstan	BOTAI	settlement, Eneolithic Botai Culture (*1)	-	-	-	-	-	3328	5278	F	this study	1	1	1	326749468	38819968	365569436		-	-	-		240.937	7.38212	0.000854		4.85016	0.000231
Botai18x33_Kaz_m3328	53.303942 N, 67.645786 E	Botai	Kazakhstan	BOTAI	settlement, Eneolithic Botai Culture (*1)	-	-	-	-	-	3328	5278	M	this study	1	1	1	124922817	14274078	139196895		-	-	-		116.175	2.98378	0.000892		1.9439	0.000259
Botai18x4_Kaz_m3328	53.303942 N, 67.645786 E	Botai	Kazakhstan	BOTAI	settlement, Eneolithic Botai Culture (*1)	-	-	-	-	-	3328	5278	F	this study	1	1	1	323547527	30133324	353680851		-	-	-		215.033	7.22003	0.000794		4.69746	0.000257
Botai18x6_Kaz_m3328	53.303942 N, 67.645786 E	Botai	Kazakhstan	BOTAI	settlement, Eneolithic Botai Culture (*1)	-	-	-	-	-	3328	5278	F	this study	1	1	1	156106548	17478926	173585474		-	-	-		165.368	3.61701	0.000862		2.3387	0.000275
Botai4_Kaz_m3182	53.303942 N, 67.645786 E	Botai	Kazakhstan	BOTAI	settlement, Eneolithic Botai Culture	218224	4470	20	-3334	-3030	3182	5132	M	this study	1	4	4	190367014	25416196	215783210		-	-	-		157.607	4.21732	0.000934		2.71558	0.000362
BotaiC_Kaz_m3328	53.303942 N, 67.645786 E	Botai	Kazakhstan	BOTAI	settlement, Eneolithic Botai Culture (*1)	-	-	-	-	-	3328	5278	M	this study + Gaunitz et al. (2018)	1	4	3	175822869	29926996	205749865		180650886	124450980	305101866		255.48	7.15271	0.000984		4.4509	0.000278
BotaiG_Kaz_m3193	53.303942 N, 67.645786 E	Botai	Kazakhstan	BOTAI	settlement, Eneolithic Botai Culture	218271	4490	30	-3348	-3037	3193	5143	M	this study + Gaunitz et al. (2018)	1	3	2	177677972	48312168	225990140		205959752	107271960	313231712		323.904	8.29644	0.000997		5.27238	0.000308
BotaiI_Kaz_m3328	53.303942 N, 67.645786 E	Botai	Kazakhstan	BOTAI	settlement, Eneolithic Botai Culture (*1)	-	-	-	-	-	3328	5278	M	this study + Gaunitz et al. (2018)	1	4	3	210992212	23508380	234500592		163719683	64905664	228625347		276.871	6.55465	0.001286		4.16487	0.00033
BotaiK_Kaz_m3501	53.303942 N, 67.645786 E	Botai	Kazakhstan	BOTAI	settlement, Eneolithic Botai Culture	218272	4715	30	-3626	-3375	3501	5451	M	this study + Gaunitz et al. (2018)	1	4	3	130930582	34492186	165422768		215663277	117098598	332761875		304.55	9.058	0.000881		5.74176	0.000273
KY001_Kaz_m3244	53.325935 N, 69.260924 E	Krasnyi Yar	Kazakhstan	BOTAI	Eneolithic Botai Culture	223204	4555	15	-3369	-3119	3244	5194	F	this study	1	5	5	1566331937	407956844	1974288781		-	-	-		207.658	3.98423	0.001033		2.37863	0.000268
LOR18x4_Rus_m1844	53.338939 N, 51.870031 E	Noviye Kluchi III	Russia	DOM2	cemetery, Bronze Age Pokrovka Culture	218273	3525	30	-1938	-1750	1844	3794	F	this study	1	3	3	194533311	100012006	294545317		-	-	-		105.221	0.65363	0.00103		0.399334	0.000521
UR17x67_Rus_m2774	53.974236 N, 74.884425 E	Aleksandrovskoe IV	Russia	BOTAI	settlement, Eneolithic Krokhalev Culture	199253	4165	15	-2877	-2670	2774	4724	M	this study	1	4	4	583642433	170068020	753710453		-	-	-		204.425	2.79825	0.000976		1.74998	0.000241
UR17x69_Rus_m2774	53.974236 N, 74.884425 E	Aleksandrovskoe IV	Russia	BOTAI	settlement, Eneolithic Krokhalev Culture	199252	4165	15	-2877	-2670	2774	4724	F	this study	1	5	5	441733739	155373808	597107547		-	-	-		296.917	2.64025	0.000994		1.66658	0.00026
UR17x70_Rus_m2753	53.974236 N, 74.884425 E	Aleksandrovskoe IV	Russia	BOTAI	settlement, Eneolithic Krokhalev Culture	199295	4150	15	-2873	-2632	2753	4703	M	this study	1	4	4	123302228	7729128	131031356		-	-	-		102.945	1.80995	0.000854		1.17294	0.000214
UR17x71_Rus_m2790	53.974236 N, 74.884425 E	Aleksandrovskoe IV	Russia	BOTAI	settlement, Eneolithic Krokhalev Culture	199297	4185	15	-2884	-2696	2790	4740	F	this study	1	4	4	159312486	17838128	177150614		-	-	-		239.198	2.27032	0.000956		1.4794	0.00026
LOR18x23_Rus_m1796	53.44725 N, 48.942667 E	Ouren	Russia	DOM2	burial site, Bronze Age Pokrovka Culture	218279	3490	30	-1892	-1699	1796	3746	F	this study	1	4	4	458582679	255927532	714510211		-	-	-		931.396	5.76908	0.001138		3.10401	0.000436
LOR18x25_Rus_m1785	53.44725 N, 48.942667 E	Ouren	Russia	DOM2	burial site, Bronze Age Pokrovka Culture	218280	3455	30	-1882	-1687	1785	3735	F	this study	1	3	3	213803267	76759566	290562833		-	-	-		452.35	2.67052	0.001171		1.64037	0.000483
Nov3x10_Rus_m3443	53.546361 N, 79.350056 E	Novoilinka-III	Russia	BOTAI	settlement, Eneolithic	199241	4665	20	-3516	-3370	3443	5393	F	this study	1	4	4	2604894329	446053154	3050947483		-	-	-		269.278	4.93665	0.00092		3.01861	0.000378
Nov3x7_Rus_m3451	53.546361 N, 79.350056 E	Novoilinka-III	Russia	BOTAI	settlement, Eneolithic	199240	4700	15	-3526	-3376	3451	5401	M	this study	1	4	4	1066843250	237808226	1304651476		-	-	-		99.2629	1.87059	0.001005		1.14303	0.000368
Nov6x11_Rus_m3217	53.546361 N, 79.350056 E	Novoilinka-VI	Russia	BOTAI	settlement, Eneolithic	224901	4485	20	-3340	-3093	3217	5167	F	this study	1	4	4	126119449	41045450	167164899		-	-	-		75.1271	1.42965	0.001039		0.902834	0.000327
Nov6x6_Rus_m3224	53.546361 N, 79.350056 E	Novoilinka-VI	Russia	BOTAI	settlement, Eneolithic	224900	4505	20	-3346	-3101	3224	5174	F	this study	1	4	4	126119449	41045450	167164899		-	-	-		245.768	2.91979	0.00121		1.80064	0.000316
Nov6x7_Rus_m3217	53.546361 N, 79.350056 E	Novoilinka-VI	Russia	BOTAI	settlement, Eneolithic	224895	4485	20	-3340	-3093	3217	5167	M	this study	1	4	4	135606630	3869280	139475910		-	-	-		175.682	2.70287	0.001155		1.70703	0.000488
DaAn01_Rus_m1883	53.658 N, 50.668444 E	Potapovka	Russia	DOM2	burial site, Late Bronze Age, Potapovka culture, 2,025-1,740 cal BCE	-	-	-	-	-	1883	3833	F	this study	1	3	3	228849190	41650650	270499840		-	-	-		24.17	1.02415	0.000765		0.494447	0.000232
RN01_Rus_m1862	53.658 N, 50.668444 E	Potapovka	Russia	DOM2	burial site, Late Bronze Age, Potapovka Culture	208891	3545	20	-1949	-1774	1862	3812	M	this study	1	3	3	348473718	44732630	393206348		-	-	-		303.175	8.57917	0.000978		5.7886	0.000395
RN131_Rus_m17769	54.833333 N, 57.883333 E	Serpievskaya	Russia	URAL	cave, Upper Palaeolithic	208888	16345	45	-17921	-17617	17769	19719	M	this study	1	4	4	104525131	20354054	124879185		-	-	-		182.518	2.95481	0.000777		1.99961	0.000296
RN128_Rus_m43000	55.466667 N, 59.45 E	Nikolskaya	Russia	URAL	cave, Upper Palaeolithic, ~43,000 BCE	-	-	-	-	-	43000	44950	F	this study	1	3	3	233357750	364852062	598209812		-	-	-		38.5477	0.1233	0.000927		0.0577418	0.000414
RN129_Rus_m36541	55.466667 N, 59.45 E	Nikolskaya	Russia	URAL	cave, Upper Palaeolithic	208874	33670	340	-37545	-35537	36541	38491	F	this study	1	3	3	308830285	280486938	589317223		-	-	-		595.373	1.64281	0.000983		1.07223	0.00043
RN130_Rus_m21145	55.466667 N, 59.45 E	Nikolskaya	Russia	URAL	cave, Upper Palaeolithic	208887	19180	60	-21301	-20988	21145	23095	F	this study	1	3	3	261343279	122430198	383773477		-	-	-		159.214	3.99162	0.001002		2.71319	0.000567
Sho1x2_Rus_m7500	55.883333 N, 47.491667 E	Sholma-1	Russia	Sho1x2	settlement, Mesolithic, Ust-Kama Culture	-	-	-	-	-	7500	9450	M	this study	1	4	4	121653644	25396950	147050594		-	-	-		64.283	1.47103	0.001369		0.909464	0.000364
DJM130x6_Dan_m3011	56.41134 N, 10.74481 N	Ginnerup	Denmark	FB/PWC	settlement, Neolithic - transition between Funnel Beaker and Pitted Ware Cultures	224902	4405	20	-3095	-2926	3011	4961	M	this study	1	4	4	345157978	49419848	394577826		-	-	-		652.434	1.58325	0.001068		0.932297	0.000308
DJM613x1_Dan_m2994	56.41134 N, 10.74481 N	Ginnerup	Denmark	FB/PWC	settlement, Neolithic - transition between Funnel Beaker and Pitted Ware Cultures	224903	4370	20	-3076	-2912	2994	4944	F	this study	1	3	3	168066670	34531226	202597896		-	-	-		49.5824	0.62438	0.000829		0.353317	0.000198
RN109_Rus_m13477	57.45 N, 61.45 E	Pershinskaya	Russia	URAL	cave, Upper Palaeolithic	208875	12900	30	-13624	-13330	13477	15427	F	this study	1	3	3	214993046	126811420	341804466		-	-	-		595.876	2.9972	0.000924		1.95491	0.000369
RN111_Rus_m22013	57.45 N, 61.45 E	Pershinskaya	Russia	URAL	cave, Upper Palaeolithic	208871	19900	70	-22193	-21832	22013	23963	F	this study	1	3	3	281658227	239721678	521379905		-	-	-		367.277	1.98036	0.001098		1.188	0.000401
RN112_Rus_m14727	57.45 N, 61.45 E	Pershinskaya	Russia	URAL	cave, Upper Palaeolithic	208867	13750	35	-14918	-14535	14727	16677	F	this study	1	3	3	363824519	313011854	676836373		-	-	-		240.875	1.43289	0.000947		0.888056	0.000434
RN113_Rus_m13978	57.45 N, 61.45 E	Pershinskaya	Russia	URAL	cave, Upper Palaeolithic	208869	13265	35	-14126	-13829	13978	15928	F	this study	1	4	4	198753032	110275714	309028746		-	-	-		208.944	1.34459	0.000901		0.85552	0.000427
RN114_Rus_m15249	57.45 N, 61.45 E	Pershinskaya	Russia	URAL	cave, Upper Palaeolithic	208870	14120	40	-15394	-15103	15249	17199	M	this study	1	3	3	260658364	21556068	282214432		-	-	-		117.477	1.52626	0.000939		0.967486	0.000412
RN115_Rus_m14736	57.45 N, 61.45 E	Pershinskaya	Russia	URAL	cave, Upper Palaeolithic	208873	13755	35	-14927	-14544	14736	16686	M	this study	1	3	3	184432224	154562622	338994846		-	-	-		896.088	1.87958	0.00089		1.23181	0.000372
Esto2_Est_m661	58.410926 N, 23.016137 E	Asva	Estonia	DOM2	fortified settlement, Late Bronze Age	189993	2510	20	-776	-545	661	2611	F	this study	1	4	4	251471504	23327728	274799232		-	-	-		320.4	4.81268	0.001503		2.94213	0.000486
Esto3_Est_m659	58.410926 N, 23.016137 E	Asva	Estonia	DOM2	fortified settlement, Late Bronze Age	189994	2500	20	-773	-544	659	2609	M	this study	1	4	4	225043109	35426020	260469129		-	-	-		333.19	5.52416	0.001028		3.63831	0.000384
Esto8_Est_m654	58.4552 N, 23.0326 E	Ridala	Estonia	DOM2	fortified settlement, Late Bronze Age	189992	2485	20	-768	-540	654	2604	M	this study	1	3	3	118033555	57676790	175710345		-	-	-		793.189	1.46434	0.001142		0.941535	0.000397
Rid1_Est_m700	58.4552 N, 23.0326 E	Ridala	Estonia	DOM2	fortified settlement, Late Bronze Age, 800-600 BCE	-	-	-	-	-	700	2650	M	this study	1	4	4	234965448	124955076	359920524		-	-	-		432.638	3.38448	0.00103		2.21945	0.000375
Rid2_Est_m700	58.4552 N, 23.0326 E	Ridala	Estonia	DOM2	fortified settlement, Late Bronze Age, 800-600 BCE	-	-	-	-	-	700	2650	M	this study	1	4	4	141784288	51210082	192994370		-	-	-		271.372	2.11159	0.001041		1.40122	0.000375
RN120_Rus_m30192	58.883333 N, 57.633333 E	Verkhnegubakhinskaya	Russia	URAL	cave, Upper Palaeolithic	208885	27960	180	-30903	-29481	30192	32142	M	this study	1	3	3	85427114	30553674	115980788		-	-	-		31.4231	1.47984	0.001046		0.926193	0.000457
RN121_Rus_m21420	58.883333 N, 57.633333 E	Verkhnegubakhinskaya	Russia	URAL	cave, Upper Palaeolithic	208879	19320	60	-21764	-21076	21420	23370	F	this study	1	6	6	231413788	61248980	292662768		-	-	-		778.557	2.85964	0.001373		1.79784	0.000884
KB217_Rus_m34198	62.083 N, 58.083 E	Medvezhiya cave	Russia	URAL	cave, Upper Palaeolithic (*7)	-	-	-	-	-	34198	36148	F	this study	1	4	4	393362409	180843866	574206275		-	-	-		8.11839	0.177316	0.003966		0.0400335	0.000475
KB218_Rus_m42475	62.083 N, 58.083 E	Medvezhiya cave	Russia	URAL	cave, Upper Palaeolithic	218235	40970	1240	-44426	-40523	42475	44425	F	this study	1	4	4	285621936	28081354	313703290		-	-	-		7.95069	1.19035	0.002437		0.535932	0.000644
KB219_Rus_m24209	62.083 N, 58.083 E	Medvezhiya cave	Russia	URAL	cave, Upper Palaeolithic	218236	21910	120	-24448	-23970	24209	26159	F	this study	1	4	4	413464811	69054198	482519009		-	-	-		59.4974	2.63657	0.00115		1.80461	0.00043
KB221_Rus_m34198	62.083 N, 58.083 E	Medvezhiya cave	Russia	URAL	cave, Upper Palaeolithic (*7)	-	-	-	-	-	34198	36148	M	this study	1	4	4	551923452	212989732	764913184		-	-	-		4.98796	0.151319	0.002433		0.0126692	0.000471
Batagai_Rus_m3136	67.567 N, 134.767 E	Batagai	Russia	ELEN	natural depression	-	4450	35	-3337	-2935	3136	5086	M	Librado et al. (2015)	-	-	-	-	-	-		-	-	-		330.845	19.8684	0.001967		12.7357	0.000295
R17x2_Rus_INF	70.723611 N, 135.413056 E	Yana	Russia	ELEN	natural depression, Late Pleistocene, Infinite radiocarbon dating	199284	>51700	-	-	-	>51700 BP	>51700 BP	M	this study	1	5	5	48481511	72876866	121358377		-	-	-		82.0837	2.98291	0.000521		1.97701	0.000269
R17x3_Rus_INF	70.723611 N, 135.413056 E	Yana	Russia	ELEN	natural depression, Late Pleistocene, Infinite radiocarbon dating	199625	>51700	-	-	-	>51700 BP	>51700 BP	M	this study	1	5	5	41340455	54555374	95895829		-	-	-		86.8297	2.43321	0.000337		1.6783	8.4e-05
R17x5_Rus_INF	70.723611 N, 135.413056 E	Yana	Russia	ELEN	natural depression, Late Pleistocene, Infinite radiocarbon dating	199629	>51700	-	-	-	>51700 BP	>51700 BP	F	this study	1	5	5	42725297	56976680	99701977		-	-	-		90.0732	2.6925	0.000397		1.87394	0.000162
R17x6_Rus_m28567	70.723611 N, 135.413056 E	Yana	Russia	ELEN	natural depression, Late Pleistocene	199630	26240	180	-28972	-28161	28567	30517	F	this study	1	5	5	37784118	75105550	112889668		-	-	-		63.4908	3.09752	0.000516		2.16474	0.00031
Rus30x31_Rus_m3435	72.69086 N, 142.821769 E	Yukagir	Russia	ELEN	thawing deposit, Mid-Holocene	-	4630	35	-3516	-3353	3435	5385	F	this study	2	6	6	227309312	26547690	253857002		-	-	-		991.365	4.11366	0.000534		2.29615	8e-05
CGG10022_Rus_m40610	73.046 N, 109.708 E	Taymyr	Russia	ELEN	natural depression, Upper Palaeolithic	-	38565	602	-41180	-40040	40610	42560	F	Schubert et al. (2014)	-	-	-	-	-	-		-	-	-		144.401	29.3951	0.001173		20.8901	0.000259
CGG10023_Rus_m14170	73.046 N, 109.708 E	Taymyr	Russia	ELEN	natural depression, Upper Palaeolithic	-	13389	52	-14352	-13988	14170	16120	M	Schubert et al. (2014)	-	-	-	-	-	-		-	-	-		255.597	12.558	0.002074		5.61762	0.000933
(*1) ~3,328 BCE based on the midpoint of the calibrated radiocarbon dates obtained from other specimens
(*2) ~13,693 BCE based on radiocarbon dates from other specimens
(*3) ~18,294 BCE based on the midpoint of the calibrated radiocarbon dates obtained from other specimens
(*4) ~1,057 BCE based on the midpoint of the calibrated radiocarbon dates obtained from other specimens
(*5) ~768 BCE based on the midpoint of the calibrated radiocarbon dates obtained from other specimens
(*6) ~2,681 BCE based on the midpoint of the calibrated radiocarbon dates obtained from other specimens
(*7) ~34,198 BCE based on the midpoint of the calibrated radiocarbon dates obtained from other specimens
(*8) radiocarbon dating was performed twice
@ - Before merging with the newly generated data, only Illumina HiSeq4000 reads were considered among the available sequence data, so as to limit potential technical batch effects.

## Sheet: SI Table 2
Table S2. Direct ancestry tests for continuity between DOM2 and ancient horses predating ~2,000 BCE. Situations in which genetic continuity is not rejected are shown by Likelihood Ratio scores highlighted in bold. The method follows previous work (Schraiber 2018; Genetics).
	Direct Ancestry			Genetic Discontinuity
Ancient Sample	Lkl	Drift Ancestral->DOM2	Error Rate Ancient	Lkl	Drift Ancestral->DOM2	Drift Ancestral->Ancient	Error Rate Ancient	2 x Likelihood Ratio
RN53_Rus_m2785	-875609	0.0465267	0.0003856	-875609	0.0465265	1e-10	0.000385595	-6.45872e-07
LOR18x15_Rus_m2763	-598819	0.0438811	0.00120347	-598819	0.0438809	1e-10	0.00120347	-3.39933e-08
RN58_Rus_m2758	-424861	0.0420919	0.00151916	-424857	0.0406943	0.00915549	0.00157696	8.94017
LOR18x09_Rus_m3089	-526356	0.03402	0.00133707	-526300	0.0287708	0.0255215	0.00142327	112.014
Botai18x29_Kaz_m3328	-168237	0.0939593	0.00201324	-168179	0.0897634	0.0922876	0.00294624	115.046
LOR18x16_Rus_m2786	-364786	0.048654	0.00157177	-364711	0.0429362	0.044756	0.00190575	151.231
RN114_Rus_m15249	-215938	0.140987	1e-10	-215856	0.132627	0.0743769	1e-10	162.894
RN120_Rus_m30192	-198694	0.136347	1e-10	-198605	0.12752	0.083255	1e-10	179.107
Botai18x28_Kaz_m3328	-237313	0.0924121	0.00147757	-237208	0.0860539	0.0874919	0.0023416	210.017
LOR18x29_Rus_m5406	-219788	0.0560326	0.00082652	-219681	0.0499542	0.0916803	0.00170616	213.797
RN131_Rus_m17769	-363181	0.132425	0.00025878	-363069	0.123636	0.0555974	0.00045426	223.15
Botai18x3_Kaz_m3328	-333290	0.0898878	0.00128817	-333173	0.0821469	0.0639738	0.00175041	233.976
Botai18x11_Kaz_m3328	-463009	0.0969183	0.00111818	-462889	0.0880898	0.046206	0.00130693	241.063
Botai18x33_Kaz_m3328	-383465	0.0942977	0.00136034	-383342	0.08606	0.0571808	0.00172496	246.499
KB221_Rus_m34198	-2788.22	0.25178	1e-10	-2663.42	0.194518	2.4861	1e-10	249.619
Botai18x13_Kaz_m3328	-379458	0.089801	0.00135739	-379330	0.0813748	0.0586321	0.00172063	257.393
Botai18x14_Kaz_m3328	-615694	0.0968291	0.0007038	-615559	0.0866455	0.0368657	0.00074524	269.95
BZNK1002x4_Rus_m3450	-295629	0.0340342	0.0008161	-295494	0.0266098	0.0704824	0.0012894	270.638
Botai18x10_Kaz_m3328	-387412	0.0917675	0.00114995	-387271	0.0827785	0.0601527	0.00151103	283.435
Logx3_Rus_INF	-197233	0.157879	1e-10	-197088	0.146202	0.108795	8.49936e-06	291.046
KB212_Rus_m29656	-253267	0.129858	0.000102547	-253120	0.11987	0.0878572	0.00039603	295.622
NB13_Kaz_m3012	-120377	0.0891934	1e-10	-120223	0.0790456	0.185131	0.00050862	307.543
RN109_Rus_m13477	-352200	0.147388	0.00028326	-352034	0.136356	0.0706504	0.00051633	333.277
Sho1x2_Rus_m7500	-211086	0.103467	1e-10	-210914	0.0938818	0.118342	0.00066719	343.702
Botai18x15_Kaz_m3328	-351854	0.0969403	0.00128847	-351683	0.0873426	0.0740739	0.00180565	343.756
Var3_Rus_m5549	-491766	0.0611171	0.00126453	-491591	0.0511117	0.0510697	0.00145857	349.877
Mich_Kaz_m2019	-261557	0.0528624	0.00061682	-261381	0.0440886	0.092528	0.00125118	350.585
NB15_Kaz_m3150	-40182.9	0.0846753	1e-10	-40006.6	0.0726306	0.554858	0.000537694	352.588
UR17x70_Rus_m2753	-268070	0.0928029	0.00059915	-267891	0.0834779	0.0981396	0.00134881	357.715
Botai18x12_Kaz_m3328	-326097	0.0971083	0.00113931	-325917	0.0874529	0.0816708	0.00171654	359.129
UR17x71_Rus_m2790	-320056	0.101401	0.00108548	-319875	0.0914337	0.0831223	0.00164821	360.94
Besta7_Kaz_m3132	-729536	0.0974522	0.00044834	-729355	0.0852056	0.0378797	0.00045835	362.919
Botai1_Kaz_m3221	-613951	0.0993209	0.00076357	-613768	0.0874326	0.0434053	0.00081495	366.747
RN130_Rus_m21145	-425564	0.144083	0.00070598	-425380	0.131628	0.0615765	0.00081443	368.383
Botai4_Kaz_m3182	-463590	0.0967914	0.00105979	-463406	0.0858242	0.0573361	0.0012816	368.576
Botai18x17_Kaz_m3328	-470831	0.0985497	0.00111836	-470647	0.0874568	0.0566472	0.00133076	369.605
RN96_Rus_m4586	-261173	0.0478268	0.00029761	-260987	0.0391201	0.097651	0.00096818	372.335
RN115_Rus_m14736	-259589	0.135164	5.22226e-05	-259400	0.12374	0.0994541	0.00047422	377.17
RN129_Rus_m36541	-225387	0.149836	2.46348e-06	-225197	0.137458	0.112256	0.0002967	379.508
BotaiK_Kaz_m3501	-642961	0.108754	0.00057376	-642760	0.0960296	0.0439573	0.00060747	401.785
Botai18x6_Kaz_m3328	-420234	0.0998232	0.00112959	-420025	0.088568	0.0678739	0.00146451	417.24
UR17x67_Rus_m2774	-354496	0.0975301	0.0009873	-354286	0.0861458	0.0793641	0.00138751	419.606
UR17x26_Rus_m2751	-195800	0.0346166	1e-10	-195588	0.0249939	0.131436	0.00044441	425.341
Botai18x16_Kaz_m3328	-299791	0.102351	0.00122874	-299577	0.0919932	0.0984669	0.00197941	428.128
RN113_Rus_m13978	-188599	0.145478	1e-10	-188383	0.131833	0.141161	8.83101e-05	432.236
Botai18x31_Kaz_m3328	-604133	0.102538	0.00072109	-603916	0.0895595	0.0482262	0.00077985	434.883
RN121_Rus_m21420	-329741	0.13985	0.0005177	-329522	0.127112	0.0857737	0.00082585	437.436
Botai18x4_Kaz_m3328	-596061	0.105292	0.0008049	-595839	0.0921561	0.0494269	0.00087334	444.428
Botai18x26_Kaz_m3328	-616005	0.105535	0.00072497	-615782	0.0923338	0.0481058	0.00078108	446.363
Var2_Rus_m5544	-345573	0.0569078	0.00111425	-345343	0.0464976	0.0841961	0.00164016	460.938
Gral3_Fra_m18924	-204132	0.171569	1e-10	-203900	0.157108	0.134568	1e-10	463.679
RN112_Rus_m14727	-196005	0.149032	1e-10	-195766	0.134277	0.141129	1e-10	478.824
Nov6x11_Rus_m3217	-214876	0.0972328	0.00026151	-214628	0.0860482	0.141568	0.00123309	494.443
Shid1_Kaz_m10458	-275679	0.141759	0.00020858	-275414	0.128263	0.113523	0.00067407	531.861
PLMoz1x1_Pol_m3801	-199067	0.109964	0.00018773	-198792	0.0988566	0.167779	0.00154999	550.187
UR17x69_Rus_m2774	-334554	0.104385	0.00087271	-334278	0.0918195	0.0985035	0.00146859	552.837
KB219_Rus_m24209	-330739	0.145125	0.00048656	-330459	0.13106	0.0980292	0.00088294	560.182
Gral1_Fra_m16101	-253311	0.174953	1e-10	-253026	0.159034	0.123073	9.63942e-05	569.463
UR17x80_Kaz_m3235	-380987	0.0984896	0.00094353	-380698	0.0851987	0.0876426	0.00136026	577.372
RN128_Rus_m43000	-14485.3	0.154373	1e-10	-14184.1	0.12539	1.60521	1e-10	602.401
PAVH9_Kaz_m2959	-454366	0.110443	0.00107478	-454058	0.0959939	0.0765125	0.00137127	614.62
BotaiC_Kaz_m3328	-580406	0.105624	0.00078563	-580097	0.0901129	0.0602466	0.00087063	618.333
Gral6_Fra_m18924	-353002	0.177416	0.00029547	-352688	0.161715	0.0977642	0.00054261	629.694
Gral9_Fra_m18924	-358765	0.172176	0.00028581	-358439	0.156093	0.0971242	0.000499	651.098
KB217_Rus_m34198	-9333.5	0.204918	1e-10	-9005.23	0.157757	2.04732	1e-10	656.537
RN111_Rus_m22013	-243590	0.146207	1e-10	-243251	0.129566	0.14133	0.00025645	677.244
PAVH8_Kaz_m2961	-443265	0.109196	0.00095617	-442924	0.0939675	0.0825176	0.00127059	683.143
Etiolles7_Fra_m13815	-201318	0.15864	1e-10	-200969	0.140564	0.164067	1e-10	698.09
Gral7_Fra_m19670	-384358	0.187714	0.0002606	-384000	0.170475	0.0962849	0.0004491	715.191
BotaiG_Kaz_m3193	-624009	0.107437	0.00065465	-623639	0.0902626	0.0617306	0.00071264	740.224
Nov6x7_Rus_m3217	-342725	0.105076	0.00113566	-342346	0.0903034	0.113444	0.0018294	758.194
Etiollesx8_Fra_m13693	-234628	0.162046	3.85471e-06	-234243	0.144375	0.153695	0.00031291	770.173
LOR18x12_Rus_m2995	-101477	0.0472058	1e-10	-101077	0.0339866	0.356493	0.00175947	801.19
Div9_Rus_m15059	-46583.7	0.129138	1e-10	-46173.8	0.106428	0.699459	1e-10	819.885
Gral4_Fra_m18924	-283881	0.172602	1.84387e-05	-283469	0.154885	0.136243	0.00034594	824.706
BotaiI_Kaz_m3328	-570063	0.109244	0.00084221	-569650	0.0912183	0.0713021	0.00094764	825.958
Hohler3x1_Ger_m2676	-200152	0.12859	1e-10	-199737	0.114061	0.204045	0.0012955	829.314
Kozhai_Kaz_m3342	-220491	0.0988637	0.0001553	-220061	0.0833773	0.180345	0.00120108	860.642
Gral10_Fra_m18924	-231125	0.187078	1e-10	-230694	0.166882	0.163622	1e-10	863.111
Vert311_Bel_m34314	-390328	0.170413	0.00035793	-389887	0.151013	0.104671	0.00054809	882.119
BPTDG1_Fra_m11800	-163316	0.168985	1e-10	-162874	0.147344	0.221871	1e-10	884.038
CD2017_Tur_m4532	-35492.8	0.102723	1e-10	-35045.5	0.0817708	1.21415	1e-10	894.455
PLMoz11_Pol_m3505	-317306	0.116376	0.00055753	-316838	0.0994781	0.135832	0.00130753	936.552
Gral2_Fra_m18924	-307666	0.19109	3.74736e-07	-307193	0.171473	0.136063	0.00030947	946.524
Nov3x7_Rus_m3451	-257740	0.109594	0.0006273	-257256	0.0929144	0.168147	0.00167307	966.543
Logx1_Rus_INF	-170254	0.163198	1e-10	-169756	0.140992	0.233926	1e-10	995.473
Gral13_Fra_m16500	-433997	0.189273	0.00054385	-433496	0.168549	0.103171	0.00071163	1001.88
Etiolles4_Fra_m13759	-493893	0.16984	0.00071987	-493392	0.14877	0.0930847	0.00082565	1002.95
Closeau3_Fra_m10400	-200071	0.169206	1e-10	-199562	0.146654	0.199745	1e-10	1018.95
Borly8_Kaz_m4290	-339217	0.126364	0.00071451	-338695	0.108478	0.135856	0.00142774	1042.32
RONPC06_Rom_m34801	-292708	0.140389	3.40509e-05	-292182	0.12016	0.148012	0.00036855	1052.8
Gral8_Fra_m18924	-214307	0.187864	1e-10	-213767	0.164991	0.197386	1e-10	1079.55
Gral5_Fra_m18924	-210527	0.186552	1e-10	-209965	0.163088	0.205305	1e-10	1123.49
KY001_Kaz_m3244	-416730	0.107753	0.0009923	-416162	0.0878848	0.113599	0.00141025	1135.79
P9392_UK_m12666	-192468	0.168279	1e-10	-191896	0.144395	0.222236	1e-10	1143.58
Nov6x6_Rus_m3224	-358144	0.112063	0.00081813	-357557	0.0924449	0.134206	0.00144548	1175
Ukr11_Ukr_m4185	-39067.3	0.0649497	1e-10	-38357.8	0.0340901	0.976174	7.85418e-05	1418.88
Etiolles6_Fra_m13608	-356949	0.169811	0.00049046	-356218	0.14503	0.148173	0.00079341	1461.34
Nov3x10_Rus_m3443	-474571	0.119228	0.00098439	-473826	0.0957052	0.115433	0.00129426	1490.19
Spain38_Spa_m2040	-87135.2	0.2855	1e-10	-86378	0.256235	0.60978	1e-10	1514.35
Tarpan_Ukr_1868	-360088	0.0588676	0.00025356	-359327	0.0403665	0.146409	0.00109539	1521.36
LOR18x19_Rus_m5351	-140560	0.0770593	1e-10	-139777	0.0562591	0.385141	0.00229629	1565.65
Hohler2_Ger_m2719	-164479	0.13533	1e-10	-163666	0.110314	0.332894	0.00072644	1625.3
Borly7_Kaz_m4636	-308048	0.145623	0.00023936	-307165	0.121981	0.198585	0.00126138	1765.46
Borly1_Kaz_m4449	-369776	0.139699	0.00044691	-368885	0.114469	0.161925	0.00103576	1782.17
PRA84_Cze_m3236	-601304	0.124905	0.00073227	-600407	0.0972023	0.102828	0.00082589	1793.95
Borly3_Kaz_m4499	-356930	0.142892	0.00043842	-355881	0.115322	0.183768	0.00114577	2098.97
DJM613x1_Dan_m2994	-85249.8	0.163587	1e-10	-84138.1	0.129853	0.764471	0.000339256	2223.3
ROCAS09_Rom_m4297	-188093	0.0739161	1e-10	-186884	0.0458524	0.34578	0.00079457	2417.37
Gral14_Fra_m21655	-340831	0.188315	8.00878e-05	-339600	0.156053	0.20257	0.0004492	2460.15
Hohler3x3_Ger_m2681	-289945	0.141426	0.000168	-288708	0.111318	0.240706	0.00111191	2473.05
Hohler3x2_Ger_m2681	-86607.4	0.145989	1e-10	-85349.3	0.108808	0.738627	0.000619235	2516.22
Hohler1x1_Ger_m2679	-114311	0.152119	1e-10	-112969	0.113799	0.57573	0.000358463	2683.86
PRA18_Cze_m3226	-371504	0.137852	0.00072948	-370069	0.105482	0.207935	0.00148167	2868.84
Hohler1x2_Ger_m2681	-150065	0.147848	1e-10	-148625	0.112477	0.487886	0.00103896	2880.62
Holotype_Mon_1870	-38094.5	0.162338	0.000114993	-36555.6	0.0821285	1.07217	0.00108527	3077.73
CGG10022_Rus_m40610	-649487	0.217503	0.00022156	-647935	0.175941	0.14181	0.00022494	3105.03
Icel_P5782	-871016	0.0472285	5.70095e-05	-869404	0.0158819	0.0918378	5.74299e-05	3224.14
Duk2_Hun_m2059	-476766	0.117299	0.00070656	-474997	0.0809858	0.178528	0.00121021	3537.39
Kan22_Tur_m2386	-442193	0.0915004	0.00092167	-440258	0.0555903	0.200802	0.00162603	3869.14
CAR05_Hun_m2458	-355107	0.117483	0.00063105	-353144	0.0761346	0.231224	0.00116126	3925.74
ROCAS10_Rom_m4309	-289835	0.080119	0.00019461	-287863	0.0449343	0.299851	0.00143759	3944.94
R17x6_Rus_m28567	-335699	0.236109	3.62274e-05	-333561	0.192968	0.288468	0.00078177	4275.91
Mong_KB7754	-832064	0.0543856	0.00025353	-829828	0.0167492	0.112693	0.00025827	4471.08
DJM130x6_Dan_m3011	-201874	0.164916	1e-10	-199625	0.12094	0.481316	0.00076653	4498.49
KB218_Rus_m42475	-113257	0.199019	1e-10	-110923	0.139386	0.72395	0.000134765	4667.57
ROCAS12_Rom_m3795	-382526	0.0839056	0.00042527	-380146	0.045796	0.256848	0.00142931	4759.49
R17x3_Rus_INF	-260801	0.260922	1e-10	-258348	0.213165	0.403946	0.00069392	4905.51
Pie13_Rom_m4425	-293523	0.0904507	0.00024121	-290994	0.0514241	0.348773	0.00178457	5057.49
Swis_RAO310	-802999	0.0542099	0.00013887	-800248	0.0124509	0.129434	0.00014255	5503.71
Quar_QH070	-786263	0.0549126	0.00022923	-783398	0.0121114	0.131744	0.00023664	5729.59
Hafl_HF0003	-826101	0.0597985	0.00016212	-822895	0.013838	0.137422	0.00016513	6412.83
R17x5_Rus_INF	-304706	0.264846	1e-10	-301471	0.208252	0.39545	0.00050893	6469.51
CFo02_Spa_m5180	-108359	0.333712	1e-10	-105067	0.264219	1.01396	1e-10	6583.63
CGG10023_Rus_m14170	-499199	0.246442	0.00039076	-494724	0.175581	0.290547	0.00051818	8950.8
Arab_SAM1574	-889215	0.0748066	0.00059613	-884173	0.0145686	0.184806	0.00060083	10084.3
Paratype_Mon_1899	-409350	0.161813	0.00040616	-404002	0.0903115	0.363623	0.0008462	10695.3
Spain39_Spa_m1968	-239325	0.357453	1e-10	-233755	0.275852	0.64828	0.000443844	11138.9
Zam9_Por_m2559	-203138	0.35304	3.20013e-06	-197195	0.265553	0.763136	0.000179829	11887.2
R17x2_Rus_INF	-257886	0.335604	1e-10	-251836	0.254229	0.652606	0.000242584	12101.7
UE2275x2_Spa_m2758	-308928	0.362984	9.06695e-05	-299985	0.262838	0.653375	0.000583009	17886.4
Przw_SB293	-740111	0.193578	0.00036175	-730668	0.0911194	0.318539	0.00037432	18884.1
Batagai_Rus_m3136	-595362	0.302707	0.00078123	-584320	0.18453	0.433114	0.000867	22085.2
Rus30x31_Rus_m3435	-279926	0.288487	9.31997e-05	-268697	0.176531	0.833885	0.000600338	22457.8
Przw_SB339	-755318	0.201125	0.00046849	-743768	0.0874701	0.358216	0.00047868	23100.4
Przw_SB533	-719233	0.234364	0.00042065	-702086	0.0922609	0.463874	0.000434472	34294.6
Przw_KB3879	-713646	0.234629	0.000226094	-696295	0.0915166	0.466511	0.000233546	34701.5
KSK16232_Tur_m6319	-503766	0.235476	0.00053586	-483593	0.0888691	0.675274	0.00098552	40344.4

## Sheet: SI Table 3
Table S3. Profiling ancestry components with qpAdm (Patterson et al. 2012). Four population targets were considered, including DOM2. All possible combinations of donor populations were assessed following the so-called ‘rotating’ strategy recommended by Harney and colleagues, assuming 2, 3 and 4 donors. No Yamnaya (C-PONT or TURG) contribution neither to CAR05 nor Kan22 was identified. Only the be…
		DOM2	Kan22_Tur_m2386	CAR05_Hun_m2458	Tarpan_ukr_1868
Two-way admixture	donor1 (prop1)	TURG (0.093)	ENEO-ROM (0.697)	ENEO-CZE (0.515)	CWC (0.322)
	donor2 (prop2)	Ukr11_Ukr_m4185 (0.907)	HUN (0.201)	Kan22_Tur_m2386 (0.485)	DOM2 (0.678)
	p-value	1.12e-13	0.10197	9.78e-05	3.39e-11
Three-way admixture	donor1 (prop1)	HUN (0.058)	NA	FB/PWC (0.246)	TURG (0.144)
	donor2 (prop2)	C-PONT (0.699)	NA	ENEO-CZE (0.242)	CWC (0.332)
	donor3 (prop3)	TURG (0.244)	NA	Kan22_Tur_m2386 (0.511)	DOM2 (0.525)
	p-value	5.92e-12	NA	1.36e-05	4.84e-09
Four-way admixture	donor1 (prop1)	ENEO-ROM (0.076)	NA	TURG (0.065)	C-PONT (0.009)
	donor2 (prop2)	NEO-NCAS (0.226)	NA	ENEO-CZE (0.446)	TURG (0.099)
	donor3 (prop3)	NEO-BORLY (-0.265)	NA	DOM2 (-0.183)	Ukr11_Ukr_m4185 (1.154)
	donor4 (prop4)	TURG (0.963)	NA	Kan22_Tur_m2386 (0.673)	DOM2 (-0.262)
	p-value	0.00367	NA	0.02094	0.00041
Rotating scheme using the following populations/samples:
URAL
ENEO-ROM
HUN (except if target = CAR05_Hun_m2458)
NEO-NCAS
IBE
UP-SFR
ELEN
NEO-BORLY
UP-NFR
FB/PWC
FB-POL
BOTAI
NEO-ANA
C-PONT
TURG
CWC
ENEO-CZE
Ukr11_Ukr_m4185
